# Supplementary material for: A Novel Mechanism of Action of Histone Deacetylase Inhibitor Chidamide: Enhancing the Chemotaxis Function of Circulating PD-1(+) Cells From Patients With PTCL
Source: Front Oncol. 2021 Jun 1;11:682436. doi: 10.3389/fonc.2021.682436 (PMC8204089; doi:10.3389/fonc.2021.682436)
Supplement: Supplementary Table 1 — Differentially expressed genes of the CR group. [file Table_1.xlsx]

## Sheet: sheet1
AccID	log2FC	FoldChange	FDR	Normalized_CR_case	Normalized_CR_control	Style	CR_C17	CR_C2	CR_C22	CR_C4	CR_C6	CR_C10	CR_C12	CR_C16	CR_C8	CR_E4	Location	Strand	IsoLength	Gene type	Gene name	Gene description
ENSG00000004700	1.00003	2.00005	4.42979e-14	389.923	194.952	up	238	782	185	621	541	214	294	119	146	174	12:21468911-21501669	-	3702	protein_coding	RECQL	RecQ like helicase [Source:HGNC Symbol;Acc:HGNC:9948]
ENSG00000004766	0.91722	1.88847	0.0362479	188.97	100.06	up	80	394	125	298	227	99	168	37	144	71	7:93232340-93361121	+	5736	protein_coding	VPS50	VPS50, EARP/GARPII complex subunit [Source:HGNC Symbol;Acc:HGNC:25956]
ENSG00000006534	-1.12161	0.459581	0.000892674	897.832	1953.6	down	779	1018	388	1932	963	2072	2169	1063	2550	1623	11:68008578-68029282	+	5884	protein_coding	ALDH3B1	aldehyde dehydrogenase 3 family member B1 [Source:HGNC Symbol;Acc:HGNC:410]
ENSG00000007062	-5.51519	0.0218656	6.9493e-07	2.61914	120.231	down	1	3	3	1	5	11	848	0	4	1	4:15963076-16084378	-	4349	protein_coding	PROM1	prominin 1 [Source:HGNC Symbol;Acc:HGNC:9454]
ENSG00000008394	-1.66488	0.31537	0.00415653	84.1776	266.938	down	44	144	20	273	65	273	361	89	352	253	12:16347142-16609259	+	2152	protein_coding	MGST1	microsomal glutathione S-transferase 1 [Source:HGNC Symbol;Acc:HGNC:7061]
ENSG00000010379	2.86331	7.27681	0.0225004	8.68847	1.18537	up	2	16	5	9	23	3	2	0	2	0	12:220621-262873	-	2185	protein_coding	SLC6A13	solute carrier family 6 member 13 [Source:HGNC Symbol;Acc:HGNC:11046]
ENSG00000029725	0.594155	1.50959	0.00665639	556.594	368.702	up	255	1185	330	797	803	415	575	217	432	229	17:5282265-5385812	+	5365	protein_coding	RABEP1	rabaptin, RAB GTPase binding effector protein 1 [Source:HGNC Symbol;Acc:HGNC:17677]
ENSG00000046651	1.42392	2.68313	3.41883e-08	698.537	260.338	up	342	1587	348	849	1231	337	396	205	289	97	X:13734745-13769353	+	4259	protein_coding	OFD1	OFD1, centriole and centriolar satellite protein [Source:HGNC Symbol;Acc:HGNC:2567]
ENSG00000047365	1.07106	2.10098	0.00235805	1642.08	781.575	up	774	3943	1034	1996	2153	1006	1022	560	866	428	4:36065998-36244509	-	7514	protein_coding	ARAP2	ArfGAP with RhoGAP domain, ankyrin repeat and PH domain 2 [Source:HGNC Symbol;Acc:HGNC:16924]
ENSG00000047410	1.64677	3.13131	0.0258418	2251.3	718.957	up	333	3668	1815	3403	4107	1231	584	397	926	414	1:186311652-186375693	-	9708	protein_coding	TPR	translocated promoter region, nuclear basket protein [Source:HGNC Symbol;Acc:HGNC:12017]
ENSG00000047932	0.587877	1.50303	0.0373511	317.611	211.31	up	179	709	166	401	480	288	309	161	173	118	6:117560269-117602542	-	4590	protein_coding	GOPC	golgi associated PDZ and coiled-coil motif containing [Source:HGNC Symbol;Acc:HGNC:17643]
ENSG00000047936	11.4655	2827.91	5.97405e-05	28.2691	0	up	96	0	0	0	0	0	0	0	0	0	6:117288300-117425855	-	7435	protein_coding	ROS1	ROS proto-oncogene 1, receptor tyrosine kinase [Source:HGNC Symbol;Acc:HGNC:10261]
ENSG00000049540	-4.69616	0.0385758	0.000326515	1.05269	27.5381	down	1	2	0	0	4	1	190	3	1	0	7:74027789-74069907	+	3967	protein_coding	ELN	elastin [Source:HGNC Symbol;Acc:HGNC:3327]
ENSG00000064115	-0.735442	0.600634	0.0331081	318.517	530.308	down	271	577	126	375	538	620	990	201	675	321	12:26973195-27014434	-	2709	protein_coding	TM7SF3	transmembrane 7 superfamily member 3 [Source:HGNC Symbol;Acc:HGNC:23049]
ENSG00000068885	1.48594	2.80101	0.000200662	115.33	41.168	up	40	272	80	146	159	60	68	19	43	24	3:160256986-160399880	-	4306	protein_coding	IFT80	intraflagellar transport 80 [Source:HGNC Symbol;Acc:HGNC:29262]
ENSG00000069011	-6.09788	0.0146001	2.5256e-07	2.45396	168.753	down	2	1	0	1	12	0	1197	1	15	1	5:135027735-135034813	-	2406	protein_coding	PITX1	paired like homeodomain 1 [Source:HGNC Symbol;Acc:HGNC:9004]
ENSG00000069493	1.19824	2.29459	3.08043e-05	1288.92	561.717	up	900	2885	754	1277	1696	553	893	487	476	340	12:9664969-9699555	+	5279	protein_coding	CLEC2D	C-type lectin domain family 2 member D [Source:HGNC Symbol;Acc:HGNC:14351]
ENSG00000070031	1.5157	2.85938	0.00880417	19.2788	6.73579	up	7	32	15	35	21	3	7	9	7	4	11:626431-627143	-	366	protein_coding	SCT	secretin [Source:HGNC Symbol;Acc:HGNC:10607]
ENSG00000072954	-1.00689	0.497619	0.0176105	46.1606	92.773	down	55	45	27	72	31	115	108	44	150	54	19:16661127-16690029	+	2649	protein_coding	TMEM38A	transmembrane protein 38A [Source:HGNC Symbol;Acc:HGNC:28462]
ENSG00000074803	4.91927	30.2585	0.000549223	454.844	15.0223	up	0	641	963	4	36	28	4	0	5	28	15:48191664-48304078	+	8632	protein_coding	SLC12A1	solute carrier family 12 member 1 [Source:HGNC Symbol;Acc:HGNC:10910]
ENSG00000074935	0.928661	1.90351	0.0004452	118.469	62.2323	up	61	233	73	161	173	94	112	46	51	21	6:112070777-112087529	-	3610	protein_coding	TUBE1	tubulin epsilon 1 [Source:HGNC Symbol;Acc:HGNC:20775]
ENSG00000075407	1.2229	2.33415	0.0077029	209.816	89.884	up	58	526	121	346	283	92	124	77	101	47	10:38094334-38150293	+	8738	protein_coding	ZNF37A	zinc finger protein 37A [Source:HGNC Symbol;Acc:HGNC:13102]
ENSG00000075826	0.939156	1.91741	2.71059e-06	649.294	338.627	up	387	1434	301	959	913	474	506	232	419	118	10:100486642-100519864	-	5087	protein_coding	SEC31B	SEC31 homolog B, COPII coat complex component [Source:HGNC Symbol;Acc:HGNC:23197]
ENSG00000075945	0.861667	1.81714	2.38519e-08	118.569	65.2458	up	64	231	62	161	201	92	96	37	52	48	1:169921326-170085208	-	4111	protein_coding	KIFAP3	kinesin associated protein 3 [Source:HGNC Symbol;Acc:HGNC:17060]
ENSG00000078177	1.15174	2.22181	0.0152781	370.055	166.55	up	121	974	167	596	571	214	157	163	148	97	4:40056826-40158252	+	9747	protein_coding	N4BP2	NEDD4 binding protein 2 [Source:HGNC Symbol;Acc:HGNC:29851]
ENSG00000079739	-0.942469	0.520341	0.00283461	242.966	466.945	down	251	305	93	294	425	594	501	240	622	343	1:63593276-63660245	+	2657	protein_coding	PGM1	phosphoglucomutase 1 [Source:HGNC Symbol;Acc:HGNC:8905]
ENSG00000080345	1.26178	2.39792	0.0437919	683.656	285.098	up	113	1446	484	1204	965	418	298	218	322	142	2:151486277-151507112	+	1006	protein_coding	RIF1	replication timing regulatory factor 1 [Source:HGNC Symbol;Acc:HGNC:23207]
ENSG00000081307	0.672566	1.59391	0.0101531	217.157	136.239	up	130	508	91	264	369	168	175	101	116	98	3:132654446-132678097	+	3902	protein_coding	UBA5	ubiquitin like modifier activating enzyme 5 [Source:HGNC Symbol;Acc:HGNC:23230]
ENSG00000081386	0.7994	1.74038	0.0139994	109.168	62.7224	up	53	248	60	162	146	61	123	40	67	34	9:96755865-96778129	-	5616	protein_coding	ZNF510	zinc finger protein 510 [Source:HGNC Symbol;Acc:HGNC:29161]
ENSG00000082641	-0.593198	0.662872	0.000166533	855.68	1290.87	down	766	1374	392	962	1398	1283	1828	977	1283	907	17:48048329-48061487	+	4774	protein_coding	NFE2L1	nuclear factor, erythroid 2 like 1 [Source:HGNC Symbol;Acc:HGNC:7781]
ENSG00000083454	1.30059	2.4633	0.000222019	175.26	71.1424	up	173	356	74	202	203	72	42	86	55	53	17:3672199-3696404	-	2309	protein_coding	P2RX5	purinergic receptor P2X 5 [Source:HGNC Symbol;Acc:HGNC:8536]
ENSG00000083635	-0.667764	0.629482	0.00471307	32.0942	50.9911	down	17	56	26	45	32	62	69	27	66	33	13:44939249-44989483	-	3492	protein_coding	NUFIP1	NUFIP1, FMR1 interacting protein 1 [Source:HGNC Symbol;Acc:HGNC:8057]
ENSG00000085224	1.39738	2.63423	0.00528932	1317.93	500.301	up	284	2768	943	1679	2380	781	459	277	514	387	X:77504878-77786269	-	11220	protein_coding	ATRX	ATRX, chromatin remodeler [Source:HGNC Symbol;Acc:HGNC:886]
ENSG00000088035	0.597438	1.51303	6.49694e-08	180.328	119.18	up	100	354	110	237	260	129	170	81	137	75	1:63367590-63438562	+	3371	protein_coding	ALG6	ALG6, alpha-1,3-glucosyltransferase [Source:HGNC Symbol;Acc:HGNC:23157]
ENSG00000088766	-0.858429	0.551553	0.00150271	178.802	324.187	down	213	337	36	247	221	349	403	212	404	222	20:6006090-6040053	+	3958	protein_coding	CRLS1	cardiolipin synthase 1 [Source:HGNC Symbol;Acc:HGNC:16148]
ENSG00000088882	-3.64638	0.0798604	0.000540148	9.91182	124.23	down	5	5	11	9	17	43	790	6	13	10	20:2794069-2800637	-	2391	protein_coding	CPXM1	carboxypeptidase X, M14 family member 1 [Source:HGNC Symbol;Acc:HGNC:15771]
ENSG00000089048	0.905772	1.87355	0.041377	83.7621	44.7031	up	20	198	49	135	131	48	54	33	35	40	20:13714322-13784886	-	3216	protein_coding	ESF1	ESF1 nucleolar pre-rRNA processing protein homolog [Source:HGNC Symbol;Acc:HGNC:15898]
ENSG00000089682	1.1219	2.17634	0.00364632	118.029	54.2276	up	48	304	61	162	174	67	88	26	56	39	X:107064420-107118823	-	3315	protein_coding	RBM41	RNA binding motif protein 41 [Source:HGNC Symbol;Acc:HGNC:25617]
ENSG00000089876	-0.928383	0.525447	0.00503198	52.2725	99.4909	down	41	102	19	68	88	85	168	84	79	69	10:125867129-125896436	-	803	protein_coding	DHX32	DEAH-box helicase 32 (putative) [Source:HGNC Symbol;Acc:HGNC:16717]
ENSG00000090104	2.42383	5.36594	0.0288424	3838.85	715.402	up	2626	4441	3126	7110	2511	1065	1086	648	624	200	1:192575727-192580031	+	2653	protein_coding	RGS1	regulator of G protein signaling 1 [Source:HGNC Symbol;Acc:HGNC:9991]
ENSG00000090612	1.71741	3.28845	0.00515127	108.91	33.1121	up	27	188	81	213	135	47	68	15	25	20	12:133181409-133214831	+	13475	protein_coding	ZNF268	zinc finger protein 268 [Source:HGNC Symbol;Acc:HGNC:13061]
ENSG00000092067	-2.7845	0.145139	0.0279273	40.2923	277.672	down	23	17	19	105	69	823	103	17	521	46	14:23117304-23119616	-	1554	protein_coding	CEBPE	CCAAT/enhancer binding protein epsilon [Source:HGNC Symbol;Acc:HGNC:1836]
ENSG00000095932	-2.69597	0.154324	0.0143336	8.37134	54.3001	down	1	9	7	22	9	56	225	6	50	7	19:3473986-3480542	-	1329	protein_coding	SMIM24	small integral membrane protein 24 [Source:HGNC Symbol;Acc:HGNC:37244]
ENSG00000096006	-3.29591	0.10182	0.0326422	42.2621	415.156	down	8	25	4	210	43	1496	35	16	631	61	6:49727384-49744437	-	2205	protein_coding	CRISP3	cysteine rich secretory protein 3 [Source:HGNC Symbol;Acc:HGNC:16904]
ENSG00000099968	-0.602392	0.658661	0.00015967	433.001	657.401	down	381	680	226	638	494	639	1006	358	734	529	22:17628855-17730855	+	5062	protein_coding	BCL2L13	BCL2 like 13 [Source:HGNC Symbol;Acc:HGNC:17164]
ENSG00000100197	1.0063	2.00875	8.45584e-06	124.459	61.9534	up	92	221	55	164	209	58	78	67	88	14	22:42126499-42130906	-	2257	protein_coding	CYP2D6	cytochrome P450 family 2 subfamily D member 6 [Source:HGNC Symbol;Acc:HGNC:2625]
ENSG00000100234	-4.67109	0.039252	0.014988	0.283774	7.47432	down	0	0	0	2	0	26	11	1	0	3	22:32801701-32863043	+	4603	protein_coding	TIMP3	TIMP metallopeptidase inhibitor 3 [Source:HGNC Symbol;Acc:HGNC:11822]
ENSG00000100448	-3.1066	0.116096	0.0433074	85.2432	734.32	down	18	19	0	309	253	2106	145	65	1430	171	14:24573522-24576260	-	1364	protein_coding	CTSG	cathepsin G [Source:HGNC Symbol;Acc:HGNC:2532]
ENSG00000100804	-0.834687	0.560705	0.0280391	125.285	223.45	down	136	209	41	192	140	193	356	149	190	196	14:23016543-23035230	-	1294	protein_coding	PSMB5	proteasome subunit beta 5 [Source:HGNC Symbol;Acc:HGNC:9542]
ENSG00000100815	1.46859	2.76751	0.0396706	296.393	107.091	up	42	623	237	385	502	165	162	51	129	52	14:91965991-92040896	-	9996	protein_coding	TRIP11	thyroid hormone receptor interactor 11 [Source:HGNC Symbol;Acc:HGNC:12305]
ENSG00000101220	-1.17066	0.444217	0.000167769	481.962	1084.98	down	590	603	133	902	457	1588	1449	531	1250	685	20:3753508-3768387	-	1886	protein_coding	C20orf27	chromosome 20 open reading frame 27 [Source:HGNC Symbol;Acc:HGNC:15873]
ENSG00000101346	-0.752461	0.59359	0.000768934	306.685	516.669	down	266	567	120	531	322	446	858	333	558	378	20:32207880-32238667	+	5235	protein_coding	POFUT1	protein O-fucosyltransferase 1 [Source:HGNC Symbol;Acc:HGNC:14988]
ENSG00000101425	-3.11412	0.115493	0.0380889	267.373	2315.13	down	94	99	29	921	645	5352	663	238	5950	326	20:38304123-38337505	+	1874	protein_coding	BPI	bactericidal/permeability-increasing protein [Source:HGNC Symbol;Acc:HGNC:1095]
ENSG00000101745	1.87486	3.66765	0.000146363	1634.77	445.72	up	271	3836	1207	2198	2569	529	359	326	410	417	18:9136228-9285985	+	11288	protein_coding	ANKRD12	ankyrin repeat domain 12 [Source:HGNC Symbol;Acc:HGNC:29135]
ENSG00000101938	-4.73136	0.037646	0.00042708	0.503589	13.6326	down	0	1	1	0	0	2	96	0	0	0	X:110673856-110795819	-	3860	protein_coding	CHRDL1	chordin like 1 [Source:HGNC Symbol;Acc:HGNC:29861]
ENSG00000102794	5.05882	33.3317	0.000819589	26.5929	0.788126	up	0	1	32	97	1	0	0	1	1	1	13:76948497-76958642	+	2165	protein_coding	ACOD1	aconitate decarboxylase 1 [Source:HGNC Symbol;Acc:HGNC:33904]
ENSG00000102870	-1.1002	0.466451	0.0399498	74.2775	159.251	down	53	114	36	119	112	81	221	134	170	140	16:30778449-30787202	-	6087	protein_coding	ZNF629	zinc finger protein 629 [Source:HGNC Symbol;Acc:HGNC:29008]
ENSG00000103226	-1.83789	0.279731	2.47988e-05	44.2847	158.337	down	93	29	25	14	14	133	135	133	225	113	16:16232495-16294814	+	4356	protein_coding	NOMO3	NODAL modulator 3 [Source:HGNC Symbol;Acc:HGNC:25242]
ENSG00000103351	0.8586	1.81328	0.0338918	116.313	64.1405	up	86	281	57	136	136	50	101	58	54	45	16:3500924-3539048	+	5126	protein_coding	CLUAP1	clusterin associated protein 1 [Source:HGNC Symbol;Acc:HGNC:19009]
ENSG00000103494	1.6499	3.13811	0.007565	24.3078	7.73919	up	13	66	7	31	45	9	20	4	5	4	16:53597683-53703938	-	8195	protein_coding	RPGRIP1L	RPGRIP1 like [Source:HGNC Symbol;Acc:HGNC:29168]
ENSG00000103876	-1.03205	0.489014	4.63084e-07	76.2135	155.862	down	79	108	25	93	134	170	218	77	170	134	15:80152490-80186946	+	3427	protein_coding	FAH	fumarylacetoacetate hydrolase [Source:HGNC Symbol;Acc:HGNC:3579]
ENSG00000103995	1.20283	2.30191	0.0318754	107.609	46.7421	up	20	263	57	201	162	64	46	29	43	40	15:48737935-48811146	-	5635	protein_coding	CEP152	centrosomal protein 152 [Source:HGNC Symbol;Acc:HGNC:29298]
ENSG00000104756	0.675077	1.59668	0.0248053	337.616	211.445	up	155	569	234	479	515	237	321	180	209	103	8:25427847-25458476	-	3401	protein_coding	KCTD9	potassium channel tetramerization domain containing 9 [Source:HGNC Symbol;Acc:HGNC:22401]
ENSG00000104903	-0.994393	0.501947	0.00916728	506.753	1009.59	down	566	503	227	885	519	1218	1491	396	1554	594	19:13099033-13103161	-	1547	protein_coding	LYL1	LYL1, basic helix-loop-helix family member [Source:HGNC Symbol;Acc:HGNC:6734]
ENSG00000104918	-2.6753	0.156551	0.0454255	233.219	1489.79	down	439	82	37	446	127	2647	121	310	4678	164	19:7669044-7670454	+	520	protein_coding	RETN	resistin [Source:HGNC Symbol;Acc:HGNC:20389]
ENSG00000105732	-1.11396	0.462024	0.00458942	182.201	394.365	down	164	316	66	123	414	522	621	256	522	135	19:42068477-42081549	+	3598	protein_coding	ZNF574	zinc finger protein 574 [Source:HGNC Symbol;Acc:HGNC:26166]
ENSG00000105755	-1.0394	0.48653	0.0410942	65.0794	133.773	down	66	87	26	128	57	123	150	72	154	135	19:43526201-43527230	-	593	protein_coding	ETHE1	ETHE1, persulfide dioxygenase [Source:HGNC Symbol;Acc:HGNC:23287]
ENSG00000105976	5.23448	37.6475	0.0334338	20.9101	0.545684	up	67	1	2	2	0	2	0	0	1	0	7:116672390-116798386	+	6635	protein_coding	MET	MET proto-oncogene, receptor tyrosine kinase [Source:HGNC Symbol;Acc:HGNC:7029]
ENSG00000106852	-5.42063	0.0233468	0.00790862	0.141887	6.49569	down	0	0	0	1	0	0	47	0	0	0	9:122202577-122229626	-	3587	protein_coding	LHX6	LIM homeobox 6 [Source:HGNC Symbol;Acc:HGNC:21735]
ENSG00000107890	1.88837	3.70216	0.000106674	89.7582	24.2375	up	15	222	50	134	165	17	31	22	31	15	10:26991914-27100498	-	6827	protein_coding	ANKRD26	ankyrin repeat domain 26 [Source:HGNC Symbol;Acc:HGNC:29186]
ENSG00000108055	0.756171	1.689	0.0221601	432.845	256.269	up	195	1066	204	619	668	306	247	203	253	194	10:110567691-110604636	+	4114	protein_coding	SMC3	structural maintenance of chromosomes 3 [Source:HGNC Symbol;Acc:HGNC:2468]
ENSG00000108094	0.593259	1.50865	0.0220295	340.245	225.526	up	167	713	184	558	453	185	275	209	237	156	10:35008551-35090642	-	4440	protein_coding	CUL2	cullin 2 [Source:HGNC Symbol;Acc:HGNC:2552]
ENSG00000108688	5.61056	48.8592	0.0186324	9.31539	0.180862	up	1	0	6	46	1	0	0	0	1	0	17:34270221-34272242	+	810	protein_coding	CCL7	C-C motif chemokine ligand 7 [Source:HGNC Symbol;Acc:HGNC:10634]
ENSG00000108691	5.77219	54.6516	8.46561e-05	360.505	6.5866	up	43	1	803	225	0	2	7	0	4	15	17:34255218-34257203	+	996	protein_coding	CCL2	C-C motif chemokine ligand 2 [Source:HGNC Symbol;Acc:HGNC:10618]
ENSG00000108700	4.86425	29.1263	0.0299908	13.1045	0.440265	up	2	0	21	30	0	0	1	0	0	1	17:34319036-34321402	+	1261	protein_coding	CCL8	C-C motif chemokine ligand 8 [Source:HGNC Symbol;Acc:HGNC:10635]
ENSG00000108828	-1.10694	0.464277	0.00124299	425.617	916.742	down	503	521	212	642	339	1397	1220	365	1188	553	17:43014605-43025123	-	2734	protein_coding	VAT1	vesicle amine transport 1 [Source:HGNC Symbol;Acc:HGNC:16919]
ENSG00000109689	0.709234	1.63494	0.0204061	1035.18	633.159	up	586	2099	599	1163	1715	759	1038	550	543	282	4:26857678-27025381	+	5154	protein_coding	STIM2	stromal interaction molecule 2 [Source:HGNC Symbol;Acc:HGNC:19205]
ENSG00000110442	-0.772995	0.585201	0.00721346	388.249	663.452	down	306	743	154	626	497	608	823	369	920	529	11:36272292-36289449	-	2954	protein_coding	COMMD9	COMM domain containing 9 [Source:HGNC Symbol;Acc:HGNC:25014]
ENSG00000111110	-1.54796	0.341994	0.0362635	33.0477	96.6516	down	12	59	9	33	110	68	123	59	147	75	12:62643982-62935037	-	6353	protein_coding	PPM1H	protein phosphatase, Mg2+/Mn2+ dependent 1H [Source:HGNC Symbol;Acc:HGNC:18583]
ENSG00000111731	0.8793	1.83948	0.0158623	568.818	309.223	up	199	1199	300	796	1094	434	376	212	338	173	12:22448583-22544546	-	4436	protein_coding	C2CD5	C2 calcium dependent domain containing 5 [Source:HGNC Symbol;Acc:HGNC:29062]
ENSG00000112309	1.31918	2.49525	0.0257389	28.299	11.3352	up	9	52	25	36	37	13	11	6	16	9	6:70856679-70957038	-	6565	protein_coding	B3GAT2	beta-1,3-glucuronyltransferase 2 [Source:HGNC Symbol;Acc:HGNC:922]
ENSG00000112977	-0.701672	0.614859	0.0253192	738.664	1201.36	down	766	950	377	1074	801	1106	1463	766	1483	978	5:10679230-10761272	-	2339	protein_coding	DAP	death associated protein [Source:HGNC Symbol;Acc:HGNC:2672]
ENSG00000113389	-5.71323	0.019061	1.49926e-06	3.55478	187.009	down	2	8	0	9	6	16	1304	2	8	6	5:32689070-32791724	+	7344	protein_coding	NPR3	natriuretic peptide receptor 3 [Source:HGNC Symbol;Acc:HGNC:7945]
ENSG00000113657	-4.84547	0.034783	0.00103432	0.535966	15.6864	down	0	1	0	3	0	9	84	6	0	2	5:147390811-147510056	-	5476	protein_coding	DPYSL3	dihydropyrimidinase like 3 [Source:HGNC Symbol;Acc:HGNC:3015]
ENSG00000115008	6.17363	72.1852	1.79132e-05	494.701	6.84336	up	1	7	941	867	4	12	21	1	8	0	2:112773915-112784590	-	2124	protein_coding	IL1A	interleukin 1 alpha [Source:HGNC Symbol;Acc:HGNC:5991]
ENSG00000115009	4.04356	16.4905	0.0149312	406.219	24.6242	up	10	73	670	791	145	62	26	4	47	0	2:227813842-227817564	+	839	protein_coding	CCL20	C-C motif chemokine ligand 20 [Source:HGNC Symbol;Acc:HGNC:10619]
ENSG00000115129	-1.10762	0.464058	0.000291551	88.7778	191.319	down	63	157	32	144	148	271	288	74	174	159	2:24077433-24085861	-	1998	protein_coding	TP53I3	tumor protein p53 inducible protein 3 [Source:HGNC Symbol;Acc:HGNC:19373]
ENSG00000115816	0.856197	1.81026	0.0119182	196.383	108.479	up	71	391	125	340	260	147	121	72	124	68	2:37201612-37231713	-	3463	protein_coding	CEBPZ	CCAAT/enhancer binding protein zeta [Source:HGNC Symbol;Acc:HGNC:24218]
ENSG00000117525	3.62422	12.331	0.0462424	234.666	19.0214	up	2	22	250	934	6	24	39	7	31	5	1:94529225-94541800	-	2287	protein_coding	F3	coagulation factor III, tissue factor [Source:HGNC Symbol;Acc:HGNC:3541]
ENSG00000118412	1.59419	3.01925	0.000780217	293.93	97.3453	up	83	681	220	349	434	145	146	42	106	62	6:89829894-89874436	+	6719	protein_coding	CASP8AP2	caspase 8 associated protein 2 [Source:HGNC Symbol;Acc:HGNC:1510]
ENSG00000118655	-1.0505	0.482799	2.75002e-13	69.248	143.441	down	47	150	32	81	110	159	198	87	196	83	1:113905141-113914086	+	3940	protein_coding	DCLRE1B	DNA cross-link repair 1B [Source:HGNC Symbol;Acc:HGNC:17641]
ENSG00000119397	1.32698	2.50877	0.00374941	1344.66	535.978	up	335	3000	792	2175	2195	862	671	265	740	236	9:121074863-121177610	+	7660	protein_coding	CNTRL	centriolin [Source:HGNC Symbol;Acc:HGNC:1858]
ENSG00000119899	-0.703376	0.614133	0.000600292	113.098	184.165	down	75	214	63	147	162	154	273	154	174	132	6:73593379-73654155	-	3455	protein_coding	SLC17A5	solute carrier family 17 member 5 [Source:HGNC Symbol;Acc:HGNC:10933]
ENSG00000120075	-5.34093	0.0246728	0.0357131	0.110305	4.86601	down	0	1	0	0	0	0	33	1	0	0	17:48591257-48593961	-	2041	protein_coding	HOXB5	homeobox B5 [Source:HGNC Symbol;Acc:HGNC:5116]
ENSG00000121879	0.974413	1.96484	0.00306645	600.592	305.664	up	208	1135	392	814	1075	405	323	218	403	158	3:179148114-179240093	+	9093	protein_coding	PIK3CA	phosphatidylinositol-4,5-bisphosphate 3-kinase catalytic subunit alpha [Source:HGNC Symbol;Acc:HGNC:8975]
ENSG00000122376	0.602616	1.51847	0.0346366	279.069	183.78	up	146	634	143	408	387	167	240	129	146	180	10:87094161-87191468	+	3614	protein_coding	FAM35A	family with sequence similarity 35 member A [Source:HGNC Symbol;Acc:HGNC:28773]
ENSG00000122778	-2.7508	0.148568	0.0260737	2.14876	14.5204	down	0	4	4	0	1	2	80	6	2	3	7:138831381-138981318	-	12379	protein_coding	KIAA1549	KIAA1549 [Source:HGNC Symbol;Acc:HGNC:22219]
ENSG00000123200	0.967645	1.95565	0.000343315	582.601	297.902	up	222	1022	384	861	977	403	331	139	344	245	13:45954465-46052759	-	8018	protein_coding	ZC3H13	zinc finger CCCH-type containing 13 [Source:HGNC Symbol;Acc:HGNC:20368]
ENSG00000124006	-3.17646	0.110609	0.0254303	8.66793	78.4459	down	2	18	3	28	7	12	496	12	9	8	2:219570221-219571859	-	584	protein_coding	OBSL1	obscurin like 1 [Source:HGNC Symbol;Acc:HGNC:29092]
ENSG00000124383	0.726984	1.65517	5.63366e-05	221.755	133.973	up	116	489	120	275	353	149	207	96	130	84	2:71130314-71150101	+	2484	protein_coding	MPHOSPH10	M-phase phosphoprotein 10 [Source:HGNC Symbol;Acc:HGNC:7213]
ENSG00000124490	-3.57823	0.0837234	0.044827	0.854533	10.3161	down	1	0	0	3	1	43	0	0	12	1	6:49692358-49713590	-	1492	protein_coding	CRISP2	cysteine rich secretory protein 2 [Source:HGNC Symbol;Acc:HGNC:12024]
ENSG00000125676	0.918091	1.88961	0.00512837	653.983	346.089	up	209	1512	355	1064	1005	365	423	220	395	273	X:123600561-123733056	-	5609	protein_coding	THOC2	THO complex 2 [Source:HGNC Symbol;Acc:HGNC:19073]
ENSG00000126777	0.98237	1.97571	0.0117385	930.549	470.99	up	328	2307	476	1450	1388	583	456	332	406	420	14:55559072-55701526	+	6241	protein_coding	KTN1	kinectin 1 [Source:HGNC Symbol;Acc:HGNC:6467]
ENSG00000127419	0.707821	1.63333	0.0105338	834.373	510.836	up	466	1351	432	1206	1541	729	820	302	477	285	4:932387-958656	+	2236	protein_coding	TMEM175	transmembrane protein 175 [Source:HGNC Symbol;Acc:HGNC:28709]
ENSG00000127666	-1.02357	0.491897	0.000537318	523.503	1064.26	down	468	702	278	917	512	1089	2027	546	1464	510	19:4815932-4831704	-	2676	protein_coding	TICAM1	toll like receptor adaptor molecule 1 [Source:HGNC Symbol;Acc:HGNC:18348]
ENSG00000127914	1.97305	3.92598	0.000665553	1454.77	370.542	up	148	3557	912	2582	2186	411	381	308	334	293	7:91940867-92110673	+	12471	protein_coding	AKAP9	A-kinase anchoring protein 9 [Source:HGNC Symbol;Acc:HGNC:379]
ENSG00000127989	0.873266	1.83181	0.00721202	103.317	56.3971	up	69	203	59	95	178	56	100	38	48	40	7:91692008-91880720	-	3882	protein_coding	MTERF1	mitochondrial transcription termination factor 1 [Source:HGNC Symbol;Acc:HGNC:21463]
ENSG00000128040	-4.47057	0.0451048	2.931e-05	4.744	105.389	down	1	5	6	8	3	14	727	2	8	1	4:56809860-56821742	-	763	protein_coding	SPINK2	serine peptidase inhibitor, Kazal type 2 [Source:HGNC Symbol;Acc:HGNC:11245]
ENSG00000128604	-0.954275	0.516101	0.000381901	676.1	1310.02	down	701	845	292	1322	551	1190	2049	789	1439	1022	7:128937612-128950035	+	2988	protein_coding	IRF5	interferon regulatory factor 5 [Source:HGNC Symbol;Acc:HGNC:6120]
ENSG00000128641	3.46019	11.0058	0.0230281	19.2079	1.73616	up	0	23	1	2	119	1	2	3	2	0	2:191245185-191425389	+	5082	protein_coding	MYO1B	myosin IB [Source:HGNC Symbol;Acc:HGNC:7596]
ENSG00000129990	2.34896	5.09456	0.00352214	11.867	2.32131	up	5	16	10	17	17	5	1	1	2	2	19:55171199-55180441	-	3792	protein_coding	SYT5	synaptotagmin 5 [Source:HGNC Symbol;Acc:HGNC:11513]
ENSG00000130313	-0.859237	0.551244	0.02212	471.071	854.568	down	450	690	152	771	694	778	1089	423	1100	775	19:17511629-17521288	+	1601	protein_coding	PGLS	6-phosphogluconolactonase [Source:HGNC Symbol;Acc:HGNC:8903]
ENSG00000130881	-1.61095	0.327382	0.0423037	143.727	439.038	down	212	211	14	265	111	299	631	154	806	346	19:33177603-33208867	+	3807	protein_coding	LRP3	LDL receptor related protein 3 [Source:HGNC Symbol;Acc:HGNC:6695]
ENSG00000131437	0.897701	1.86309	0.0476587	114.104	61.2398	up	72	278	64	122	147	60	104	56	49	33	5:132692628-132737638	-	6325	protein_coding	KIF3A	kinesin family member 3A [Source:HGNC Symbol;Acc:HGNC:6319]
ENSG00000131503	1.26112	2.39682	0.040367	134.903	56.2784	up	30	289	97	215	190	82	55	34	99	18	5:140401814-140539856	+	8221	protein_coding	ANKHD1	ankyrin repeat and KH domain containing 1 [Source:HGNC Symbol;Acc:HGNC:24714]
ENSG00000132330	1.07278	2.10349	0.00315887	55.3758	26.3205	up	40	140	17	85	70	26	40	17	35	15	2:238060889-238099413	+	5668	protein_coding	SCLY	selenocysteine lyase [Source:HGNC Symbol;Acc:HGNC:18161]
ENSG00000133216	-2.05523	0.240611	0.0467124	42.8957	178.31	down	46	57	5	143	6	131	247	58	173	236	1:22710839-22921500	+	10816	protein_coding	EPHB2	EPH receptor B2 [Source:HGNC Symbol;Acc:HGNC:3393]
ENSG00000133742	-3.34007	0.0987501	0.0334061	44.4784	450.504	down	0	14	11	256	17	1974	501	4	87	14	8:85327608-85379014	-	2785	protein_coding	CA1	carbonic anhydrase 1 [Source:HGNC Symbol;Acc:HGNC:1368]
ENSG00000134323	-3.08867	0.117549	0.0478224	2.00091	17.097	down	2	4	0	4	3	6	107	2	0	2	2:15940564-15947007	+	2602	protein_coding	MYCN	MYCN proto-oncogene, bHLH transcription factor [Source:HGNC Symbol;Acc:HGNC:7559]
ENSG00000134352	0.972078	1.96166	0.0319316	1530.26	780.08	up	480	3285	693	2643	2820	888	622	741	992	419	5:55935095-55994993	-	9057	protein_coding	IL6ST	interleukin 6 signal transducer [Source:HGNC Symbol;Acc:HGNC:6021]
ENSG00000134986	-0.948321	0.518235	0.0495706	49.6354	95.787	down	43	85	25	93	34	61	171	55	111	80	5:111662621-111997464	-	3564	protein_coding	NREP	neuronal regeneration related protein [Source:HGNC Symbol;Acc:HGNC:16834]
ENSG00000135643	-1.20295	0.434386	0.0161589	14.0949	32.4608	down	18	10	9	16	14	25	57	30	20	24	12:70366276-70434292	+	4731	protein_coding	KCNMB4	potassium calcium-activated channel subfamily M regulatory beta subunit 4 [Source:HGNC Symbol;Acc:HGNC:6289]
ENSG00000135968	1.6237	3.08163	0.000381964	945.758	306.895	up	208	2071	630	1183	1789	412	378	252	300	160	2:108448561-108509415	+	7537	protein_coding	GCC2	GRIP and coiled-coil domain containing 2 [Source:HGNC Symbol;Acc:HGNC:23218]
ENSG00000136143	0.676229	1.59796	0.00993823	135.021	84.4925	up	91	283	58	220	171	89	144	37	78	76	13:47936491-48001354	-	2192	protein_coding	SUCLA2	succinate-CoA ligase ADP-forming beta subunit [Source:HGNC Symbol;Acc:HGNC:11448]
ENSG00000136244	4.23129	18.7822	0.00181651	245.021	13.0359	up	1	137	338	671	11	53	6	1	4	5	7:22725884-22732002	+	1527	protein_coding	IL6	interleukin 6 [Source:HGNC Symbol;Acc:HGNC:6018]
ENSG00000137225	-3.33722	0.0989453	0.0129625	1.23285	12.551	down	1	0	1	1	3	3	72	0	3	5	6:44158811-44184402	+	2728	protein_coding	CAPN11	calpain 11 [Source:HGNC Symbol;Acc:HGNC:1478]
ENSG00000137831	1.43985	2.71293	0.0410257	54.789	20.1892	up	3	97	36	110	100	13	25	16	14	23	15:70654554-70763593	-	6939	protein_coding	UACA	uveal autoantigen with coiled-coil domains and ankyrin repeats [Source:HGNC Symbol;Acc:HGNC:15947]
ENSG00000138398	0.975616	1.96648	0.0492032	614.399	312.431	up	165	1186	467	915	904	382	388	147	330	280	2:169584340-169641406	+	6368	protein_coding	PPIG	peptidylprolyl isomerase G [Source:HGNC Symbol;Acc:HGNC:14650]
ENSG00000140398	1.61236	3.05751	0.00471065	410.686	134.314	up	154	731	333	393	729	136	271	90	163	50	15:75346955-75357114	+	3759	protein_coding	NEIL1	nei like DNA glycosylase 1 [Source:HGNC Symbol;Acc:HGNC:18448]
ENSG00000140548	-0.683447	0.622676	0.0403609	626.356	1005.92	down	498	1104	324	953	709	1182	1378	521	1559	526	15:90001392-90082206	+	4617	protein_coding	ZNF710	zinc finger protein 710 [Source:HGNC Symbol;Acc:HGNC:25352]
ENSG00000142611	-4.75499	0.0370343	7.58225e-05	1.05025	28.6189	down	1	2	1	1	0	0	197	1	1	3	1:3069168-3438621	+	8690	protein_coding	PRDM16	PR/SET domain 16 [Source:HGNC Symbol;Acc:HGNC:14000]
ENSG00000142875	0.903488	1.87058	0.0489366	621.554	332.273	up	474	1462	247	690	935	372	573	264	116	277	1:84078062-84238498	+	4513	protein_coding	PRKACB	protein kinase cAMP-activated catalytic subunit beta [Source:HGNC Symbol;Acc:HGNC:9381]
ENSG00000142920	1.40418	2.64667	0.00355514	64.6329	24.4142	up	39	154	43	58	82	28	48	17	18	14	1:33081104-33120530	+	5848	protein_coding	AZIN2	antizyme inhibitor 2 [Source:HGNC Symbol;Acc:HGNC:29957]
ENSG00000143537	-1.16021	0.447447	2.9019e-07	814.357	1820.02	down	931	1360	205	1352	876	1986	2266	976	2198	1487	1:155050566-155062775	+	4508	protein_coding	ADAM15	ADAM metallopeptidase domain 15 [Source:HGNC Symbol;Acc:HGNC:193]
ENSG00000143612	-0.857112	0.552057	0.00812953	836.282	1514.86	down	802	1154	375	1305	1043	1429	1678	925	1825	1357	1:154206706-154220637	-	1861	protein_coding	C1orf43	chromosome 1 open reading frame 43 [Source:HGNC Symbol;Acc:HGNC:29876]
ENSG00000143971	1.15203	2.22227	0.0246607	115.052	51.7668	up	62	291	60	104	196	73	68	43	53	21	2:67397319-67410545	+	3418	protein_coding	ETAA1	ETAA1, ATR kinase activator [Source:HGNC Symbol;Acc:HGNC:24648]
ENSG00000144455	-1.26789	0.415268	1.88888e-06	205.105	493.924	down	192	369	73	376	192	485	554	286	611	434	3:3781352-4467281	-	3150	protein_coding	SUMF1	sulfatase modifying factor 1 [Source:HGNC Symbol;Acc:HGNC:20376]
ENSG00000144668	-2.8372	0.139932	0.00724692	26.4321	188.953	down	4	18	3	114	44	280	629	11	203	36	3:37452115-37823514	+	7889	protein_coding	ITGA9	integrin subunit alpha 9 [Source:HGNC Symbol;Acc:HGNC:6145]
ENSG00000144674	1.75329	3.37128	0.000144563	722.736	214.374	up	99	1550	467	1237	1216	266	212	170	241	136	3:37243177-37366751	+	7772	protein_coding	GOLGA4	golgin A4 [Source:HGNC Symbol;Acc:HGNC:4427]
ENSG00000145348	0.809369	1.75244	3.49514e-08	216.442	123.505	up	141	454	103	314	296	154	214	71	144	60	4:106041599-106321495	-	8101	protein_coding	TBCK	TBC1 domain containing kinase [Source:HGNC Symbol;Acc:HGNC:28261]
ENSG00000145388	0.900546	1.86677	0.00321313	238.995	128.021	up	98	512	169	319	312	147	176	104	126	74	4:118685368-118715433	+	6669	protein_coding	METTL14	methyltransferase like 14 [Source:HGNC Symbol;Acc:HGNC:29330]
ENSG00000145623	1.51507	2.85813	0.0334218	36.6801	12.8271	up	3	74	31	52	60	18	15	14	11	4	5:38845858-38945596	+	5539	protein_coding	OSMR	oncostatin M receptor [Source:HGNC Symbol;Acc:HGNC:8507]
ENSG00000145708	-3.75423	0.0741077	0.000403092	9.22998	124.673	down	2	8	12	11	11	17	860	0	10	3	5:76952713-76981158	+	1980	protein_coding	CRHBP	corticotropin releasing hormone binding protein [Source:HGNC Symbol;Acc:HGNC:2356]
ENSG00000145721	4.02457	16.2749	0.00624239	17.7036	1.0784	up	0	71	18	14	6	0	3	0	2	1	5:97091867-97142872	-	4026	protein_coding	LIX1	limb and CNS expressed 1 [Source:HGNC Symbol;Acc:HGNC:18581]
ENSG00000145908	2.53177	5.78279	0.000650559	74.8657	12.938	up	2	193	39	128	145	15	17	2	20	12	5:150894392-150904983	-	4155	protein_coding	ZNF300	zinc finger protein 300 [Source:HGNC Symbol;Acc:HGNC:13091]
ENSG00000146122	3.54474	11.6701	0.0424986	420.915	36.0588	up	0	2	6	10	3102	93	9	1	92	3	6:39792298-39904877	+	6730	protein_coding	DAAM2	dishevelled associated activator of morphogenesis 2 [Source:HGNC Symbol;Acc:HGNC:18143]
ENSG00000146587	1.11629	2.16789	0.00243877	207.716	95.8091	up	74	522	100	311	334	101	122	101	64	60	7:5045821-5069488	+	6551	protein_coding	RBAK	RB associated KRAB zinc finger [Source:HGNC Symbol;Acc:HGNC:17680]
ENSG00000146648	4.91708	30.2126	0.0196336	24.2453	0.792821	up	81	0	1	0	0	1	0	2	0	0	7:55019021-55211628	+	9821	protein_coding	EGFR	epidermal growth factor receptor [Source:HGNC Symbol;Acc:HGNC:3236]
ENSG00000147206	-4.04266	0.0606791	0.0022195	2.73288	45.1931	down	1	2	0	9	7	183	13	2	52	0	X:103075810-103093125	-	2276	protein_coding	NXF3	nuclear RNA export factor 3 [Source:HGNC Symbol;Acc:HGNC:8073]
ENSG00000147601	0.815104	1.75942	0.00179079	258.223	146.761	up	142	606	126	397	325	193	197	75	161	107	8:73008864-73048122	+	3598	protein_coding	TERF1	telomeric repeat binding factor 1 [Source:HGNC Symbol;Acc:HGNC:11728]
ENSG00000149150	-0.81148	0.569797	0.0483578	105.837	185.752	down	149	130	35	106	140	184	315	92	200	147	11:57484534-57515786	-	2598	protein_coding	SLC43A1	solute carrier family 43 member 1 [Source:HGNC Symbol;Acc:HGNC:9225]
ENSG00000149231	1.46773	2.76586	3.9721e-05	495.31	179.074	up	118	1026	332	776	794	257	250	103	174	115	11:96352769-96389923	-	3745	protein_coding	CCDC82	coiled-coil domain containing 82 [Source:HGNC Symbol;Acc:HGNC:26282]
ENSG00000149308	1.13641	2.19833	5.0537e-06	340.563	154.914	up	140	709	228	505	445	195	199	122	180	73	11:108157215-108222642	-	6117	protein_coding	NPAT	nuclear protein, coactivator of histone transcription [Source:HGNC Symbol;Acc:HGNC:7896]
ENSG00000149357	-0.880594	0.543144	0.00237411	1172.56	2158.85	down	977	1721	540	1726	1769	2209	2752	919	3102	1768	11:72085895-72103387	-	1346	protein_coding	LAMTOR1	late endosomal/lysosomal adaptor, MAPK and MTOR activator 1 [Source:HGNC Symbol;Acc:HGNC:26068]
ENSG00000149948	-3.6198	0.0813451	0.0285211	1.1523	14.2785	down	0	3	0	2	4	6	91	1	0	1	12:65824131-65966295	+	8094	protein_coding	HMGA2	high mobility group AT-hook 2 [Source:HGNC Symbol;Acc:HGNC:5009]
ENSG00000151414	0.926608	1.9008	0.00958564	1152.86	606.51	up	611	1874	813	1240	2013	720	864	335	722	407	1:198156963-198322420	+	4149	protein_coding	NEK7	NIMA related kinase 7 [Source:HGNC Symbol;Acc:HGNC:13386]
ENSG00000152463	4.62901	24.744	0.0008199	307.899	12.4338	up	0	1	0	1	2289	9	0	0	58	1	10:15032227-15073852	+	1767	protein_coding	OLAH	oleoyl-ACP hydrolase [Source:HGNC Symbol;Acc:HGNC:25625]
ENSG00000152580	-3.35076	0.0980211	0.010959	1.14158	11.7383	down	0	2	2	0	1	1	70	3	2	2	3:151433494-151458709	-	11067	protein_coding	IGSF10	immunoglobulin superfamily member 10 [Source:HGNC Symbol;Acc:HGNC:26384]
ENSG00000152804	-1.11452	0.461845	0.000185939	329.602	713.675	down	186	824	124	480	499	648	1044	487	624	628	10:92689951-92695646	+	1727	protein_coding	HHEX	hematopoietically expressed homeobox [Source:HGNC Symbol;Acc:HGNC:4901]
ENSG00000153707	-10.7602	0.00057659	0	0	17.3334	down	0	0	0	0	0	0	121	2	0	0	9:8314246-10612723	-	9911	protein_coding	PTPRD	protein tyrosine phosphatase, receptor type D [Source:HGNC Symbol;Acc:HGNC:9668]
ENSG00000154133	-4.19333	0.0546615	0.00556142	0.812256	15.0327	down	0	1	0	4	1	3	96	3	0	1	11:124883691-124898500	-	4710	protein_coding	ROBO4	roundabout guidance receptor 4 [Source:HGNC Symbol;Acc:HGNC:17985]
ENSG00000154153	0.797854	1.73851	0.0385831	129.078	74.2419	up	86	254	74	161	177	62	123	87	32	45	5:16616079-16617038	-	807	protein_coding	RETREG1	reticulophagy regulator 1 [Source:HGNC Symbol;Acc:HGNC:25964]
ENSG00000155158	1.08576	2.12249	9.55317e-05	645.225	303.988	up	408	1239	313	737	1196	366	415	358	200	114	9:15163622-15307360	-	10483	protein_coding	TTC39B	tetratricopeptide repeat domain 39B [Source:HGNC Symbol;Acc:HGNC:23704]
ENSG00000156110	-0.691742	0.619106	0.00849421	135.255	218.475	down	99	323	64	163	165	222	306	111	279	170	10:74151185-74709303	+	2222	protein_coding	ADK	adenosine kinase [Source:HGNC Symbol;Acc:HGNC:257]
ENSG00000156639	-0.605117	0.657418	0.0184022	1274.75	1939.03	down	791	1805	756	1562	2409	2234	2305	1217	2455	1316	6:37819499-38154624	+	3366	protein_coding	ZFAND3	zinc finger AN1-type containing 3 [Source:HGNC Symbol;Acc:HGNC:18019]
ENSG00000157554	-3.43	0.0927829	0.000157676	13.734	148.12	down	4	17	2	47	24	263	444	3	191	11	21:38380027-38661780	-	5034	protein_coding	ERG	ERG, ETS transcription factor [Source:HGNC Symbol;Acc:HGNC:3446]
ENSG00000158195	-0.665246	0.630581	0.000435572	3272.85	5190.22	down	2381	5975	1209	3969	6503	5168	7830	3496	6236	3213	1:27404226-27490158	-	5676	protein_coding	WASF2	WAS protein family member 2 [Source:HGNC Symbol;Acc:HGNC:12733]
ENSG00000158987	1.09309	2.13331	3.48085e-07	279.638	131.077	up	114	588	162	399	453	181	136	112	124	75	5:131423921-131635236	-	8357	protein_coding	RAPGEF6	Rap guanine nucleotide exchange factor 6 [Source:HGNC Symbol;Acc:HGNC:20655]
ENSG00000159596	-0.646201	0.638961	0.00219684	97.9654	153.325	down	68	184	40	159	144	147	238	73	184	126	1:45687214-45694443	+	2439	protein_coding	TMEM69	transmembrane protein 69 [Source:HGNC Symbol;Acc:HGNC:28035]
ENSG00000160180	-3.55308	0.0851955	0.0197477	4.32403	50.8617	down	0	7	1	9	14	217	10	1	38	9	21:42311667-42315651	-	1109	protein_coding	TFF3	trefoil factor 3 [Source:HGNC Symbol;Acc:HGNC:11757]
ENSG00000160194	-0.645367	0.63933	1.20692e-07	196.148	306.808	down	167	368	75	270	287	311	429	230	301	219	21:42879644-42913304	+	4676	protein_coding	NDUFV3	NADH:ubiquinone oxidoreductase subunit V3 [Source:HGNC Symbol;Acc:HGNC:7719]
ENSG00000160321	2.45849	5.49643	0.0291123	30.2023	5.48671	up	0	82	5	68	71	4	1	9	2	5	19:21932958-22010949	-	3992	protein_coding	ZNF208	zinc finger protein 208 [Source:HGNC Symbol;Acc:HGNC:12999]
ENSG00000160336	0.860816	1.81607	0.0055929	100.76	55.478	up	49	166	69	165	130	66	96	34	56	32	19:53431993-53458261	+	4061	protein_coding	ZNF761	zinc finger protein 761 [Source:HGNC Symbol;Acc:HGNC:23179]
ENSG00000161860	1.03153	2.04419	0.0456282	16.1029	7.87226	up	9	40	4	28	26	4	10	8	10	5	19:12898786-12919276	-	1231	protein_coding	SYCE2	synaptonemal complex central element protein 2 [Source:HGNC Symbol;Acc:HGNC:27411]
ENSG00000163029	1.07749	2.11036	6.78213e-05	340.279	161.237	up	154	777	196	416	544	216	181	71	165	150	2:17663812-17800242	-	5233	protein_coding	SMC6	structural maintenance of chromosomes 6 [Source:HGNC Symbol;Acc:HGNC:20466]
ENSG00000163734	4.27056	19.3004	0.00623771	857.863	44.4386	up	95	49	733	3727	55	29	109	23	86	5	4:74036589-74038807	-	1641	protein_coding	CXCL3	C-X-C motif chemokine ligand 3 [Source:HGNC Symbol;Acc:HGNC:4604]
ENSG00000163818	1.07411	2.10543	0.00188196	138.316	65.6896	up	63	318	81	199	183	76	135	29	76	35	3:45823316-45916042	-	4342	protein_coding	LZTFL1	leucine zipper transcription factor like 1 [Source:HGNC Symbol;Acc:HGNC:6741]
ENSG00000163933	-0.591564	0.663623	6.58248e-10	167.526	252.446	down	131	349	77	192	245	273	391	166	276	159	3:53088483-53130462	-	5108	protein_coding	RFT1	RFT1 homolog [Source:HGNC Symbol;Acc:HGNC:30220]
ENSG00000164114	2.22267	4.66757	0.00737512	50.8721	10.8912	up	5	144	29	81	79	25	16	5	11	2	4:155342658-155376970	-	7333	protein_coding	MAP9	microtubule associated protein 9 [Source:HGNC Symbol;Acc:HGNC:26118]
ENSG00000164171	1.0019	2.00263	0.0188352	29.7026	14.8268	up	24	69	15	34	32	10	16	14	16	12	5:52989326-53094779	+	7869	protein_coding	ITGA2	integrin subunit alpha 2 [Source:HGNC Symbol;Acc:HGNC:6137]
ENSG00000164187	1.11389	2.16429	0.00209949	303.383	140.171	up	78	601	215	467	471	168	216	91	145	85	5:36098412-36151961	-	8185	protein_coding	LMBRD2	LMBR1 domain containing 2 [Source:HGNC Symbol;Acc:HGNC:25287]
ENSG00000164219	0.907641	1.87597	0.0367105	439.967	234.522	up	110	968	263	637	796	264	314	137	252	184	5:115204012-115262872	-	9545	protein_coding	PGGT1B	protein geranylgeranyltransferase type I subunit beta [Source:HGNC Symbol;Acc:HGNC:8895]
ENSG00000164305	0.693891	1.61764	0.00262288	425.43	262.99	up	176	747	242	692	728	239	397	190	240	209	4:184627696-184649509	-	2673	protein_coding	CASP3	caspase 3 [Source:HGNC Symbol;Acc:HGNC:1504]
ENSG00000164332	1.23026	2.34609	0.00486413	329.676	140.516	up	153	442	262	436	528	194	153	81	169	95	5:159263081-159286040	+	2392	protein_coding	UBLCP1	ubiquitin like domain containing CTD phosphatase 1 [Source:HGNC Symbol;Acc:HGNC:28110]
ENSG00000164821	-3.44813	0.0916243	0.0201752	133.421	1456.28	down	10	71	1	298	595	3878	64	76	3394	341	8:6935822-6938338	-	617	protein_coding	DEFA4	defensin alpha 4 [Source:HGNC Symbol;Acc:HGNC:2763]
ENSG00000164929	-4.05939	0.0599793	0.000132677	5.69879	95.1693	down	1	7	8	1	10	9	671	2	1	0	8:103140710-103230305	+	2831	protein_coding	BAALC	BAALC, MAP3K1 and KLF4 binding [Source:HGNC Symbol;Acc:HGNC:14333]
ENSG00000165072	-6.55381	0.010644	3.15586e-05	0.22061	21.6557	down	0	2	0	0	0	1	151	0	0	2	9:70043581-70226970	+	3616	protein_coding	MAMDC2	MAM domain containing 2 [Source:HGNC Symbol;Acc:HGNC:23673]
ENSG00000165434	0.791715	1.73113	1.95323e-05	112.617	65.05	up	72	239	61	135	163	68	114	38	53	52	11:74397746-74398408	-	663	protein_coding	PGM2L1	phosphoglucomutase 2 like 1 [Source:HGNC Symbol;Acc:HGNC:20898]
ENSG00000165487	0.617922	1.53466	0.00385823	433.131	282.229	up	217	839	268	672	565	359	357	151	295	225	13:21492691-21604214	-	1920	protein_coding	MICU2	mitochondrial calcium uptake 2 [Source:HGNC Symbol;Acc:HGNC:31830]
ENSG00000165757	-3.18261	0.110139	0.0407835	1.10837	10.1442	down	1	0	0	1	5	8	48	0	8	2	10:30047532-30115494	-	590	protein_coding	JCAD	junctional cadherin 5 associated [Source:HGNC Symbol;Acc:HGNC:29283]
ENSG00000166012	0.876453	1.83586	0.0430409	629.502	342.888	up	253	1105	462	963	854	404	610	242	345	161	11:93739281-93784391	-	335	protein_coding	TAF1D	TATA-box binding protein associated factor, RNA polymerase I subunit D [Source:HGNC Symbol;Acc:HGNC:28759]
ENSG00000166479	0.672666	1.59402	0.0132484	693.481	435.049	up	267	1576	370	1017	1125	456	559	317	459	314	18:68673688-68715298	-	4927	protein_coding	TMX3	thioredoxin related transmembrane protein 3 [Source:HGNC Symbol;Acc:HGNC:24718]
ENSG00000166750	0.923176	1.89629	0.0312499	1695.15	893.925	up	1261	2970	770	3089	1898	1131	1280	851	394	595	17:35243036-35273655	+	10591	protein_coding	SLFN5	schlafen family member 5 [Source:HGNC Symbol;Acc:HGNC:28286]
ENSG00000166801	0.726808	1.65497	0.000886294	1211.08	731.778	up	523	2286	760	1723	1946	983	1037	441	860	394	11:59142748-59155039	+	6189	protein_coding	FAM111A	family with sequence similarity 111 member A [Source:HGNC Symbol;Acc:HGNC:24725]
ENSG00000166920	4.30359	19.7474	0.00592583	301.339	15.2502	up	2	21	420	924	16	20	35	3	29	2	15:45430529-45448761	+	875	protein_coding	C15orf48	chromosome 15 open reading frame 48 [Source:HGNC Symbol;Acc:HGNC:29898]
ENSG00000167553	-0.785677	0.58008	0.0314614	316.022	544.798	down	287	322	182	515	382	497	1009	219	699	402	12:49208546-49274603	+	3001	protein_coding	TUBA1C	tubulin alpha 1c [Source:HGNC Symbol;Acc:HGNC:20768]
ENSG00000167566	-0.776014	0.583978	0.0139134	409.642	701.474	down	351	688	168	801	377	617	951	469	893	506	12:49791146-49828750	-	4900	protein_coding	NCKAP5L	NCK associated protein 5 like [Source:HGNC Symbol;Acc:HGNC:29321]
ENSG00000167635	0.744499	1.67539	0.0164138	311.91	186.168	up	217	625	179	441	343	234	332	92	199	111	19:36214602-36238774	+	3780	protein_coding	ZNF146	zinc finger protein 146 [Source:HGNC Symbol;Acc:HGNC:12931]
ENSG00000167642	-0.915639	0.530109	0.00499891	369.723	697.456	down	426	412	199	594	270	773	789	405	830	575	19:38244035-38292614	+	3807	protein_coding	SPINT2	serine peptidase inhibitor, Kunitz type 2 [Source:HGNC Symbol;Acc:HGNC:11247]
ENSG00000167785	0.953651	1.93677	0.00173266	201.588	104.08	up	84	462	108	299	305	99	163	58	163	54	19:8806170-8832328	-	7032	protein_coding	ZNF558	zinc finger protein 558 [Source:HGNC Symbol;Acc:HGNC:26422]
ENSG00000167880	-3.97962	0.0633892	0.000870866	6.03743	95.3915	down	1	4	3	12	18	15	633	12	5	2	17:76006845-76027452	-	6614	protein_coding	EVPL	envoplakin [Source:HGNC Symbol;Acc:HGNC:3503]
ENSG00000168490	5.94188	61.473	0.00464875	9.10067	0.138206	up	0	80	0	1	1	0	1	0	0	0	8:22219704-22232341	-	3200	protein_coding	PHYHIP	phytanoyl-CoA 2-hydroxylase interacting protein [Source:HGNC Symbol;Acc:HGNC:16865]
ENSG00000168528	-1.5507	0.341344	0.0235472	43.0005	125.993	down	38	60	25	59	52	78	263	33	216	87	1:31409565-31434680	+	2807	protein_coding	SERINC2	serine incorporator 2 [Source:HGNC Symbol;Acc:HGNC:23231]
ENSG00000169085	1.04927	2.06948	0.00899899	24.5766	11.8706	up	19	60	10	31	30	9	17	10	15	7	8:66460003-66518524	+	3513	protein_coding	C8orf46	chromosome 8 open reading frame 46 [Source:HGNC Symbol;Acc:HGNC:28498]
ENSG00000169397	-3.09956	0.116665	0.0188777	30.7071	263.284	down	11	14	4	75	102	649	15	17	594	100	14:20891399-20892348	+	720	protein_coding	RNASE3	ribonuclease A family member 3 [Source:HGNC Symbol;Acc:HGNC:10046]
ENSG00000169957	-0.720501	0.606886	0.0402198	84.2936	138.902	down	98	160	29	77	115	128	243	75	173	92	16:30524001-30526821	-	2315	protein_coding	ZNF768	zinc finger protein 768 [Source:HGNC Symbol;Acc:HGNC:26273]
ENSG00000170027	-0.817091	0.567585	0.0431406	617.741	1088.37	down	398	1028	339	1177	646	920	1554	715	1029	998	7:76326794-76359031	-	3750	protein_coding	YWHAG	tyrosine 3-monooxygenase/tryptophan 5-monooxygenase activation protein gamma [Source:HGNC Symbol;Acc:HGNC:12852]
ENSG00000170160	-4.90462	0.0333858	0.000423251	0.779879	23.6491	down	0	1	1	1	1	125	0	1	3	0	17:16689537-16777881	+	8686	protein_coding	CCDC144A	coiled-coil domain containing 144A [Source:HGNC Symbol;Acc:HGNC:29072]
ENSG00000170684	-1.24139	0.422965	0.0209444	85.1025	201.218	down	80	126	34	126	122	319	181	102	295	111	19:45071500-45076588	-	1744	protein_coding	ZNF296	zinc finger protein 296 [Source:HGNC Symbol;Acc:HGNC:15981]
ENSG00000170801	-4.41923	0.0467388	1.86682e-05	5.74945	123.216	down	5	1	0	18	12	413	222	3	75	9	4:8269765-8307111	+	2541	protein_coding	HTRA3	HtrA serine peptidase 3 [Source:HGNC Symbol;Acc:HGNC:30406]
ENSG00000170891	-2.74951	0.148701	0.0230786	3.74318	25.2297	down	5	1	2	4	6	13	147	2	4	4	4:5014586-5019472	-	1003	protein_coding	CYTL1	cytokine like 1 [Source:HGNC Symbol;Acc:HGNC:24435]
ENSG00000171509	-3.08867	0.117549	0.0166072	0.786569	6.76651	down	0	0	2	0	0	3	45	0	0	0	4:158315311-158653372	+	3930	protein_coding	RXFP1	relaxin/insulin like family peptide receptor 1 [Source:HGNC Symbol;Acc:HGNC:19718]
ENSG00000172236	-3.81774	0.0709164	0.00176232	4.01252	56.712	down	5	8	0	6	6	12	358	10	1	6	16:1240696-1242554	+	1357	protein_coding	TPSAB1	tryptase alpha/beta 1 [Source:HGNC Symbol;Acc:HGNC:12019]
ENSG00000172247	-4.25264	0.0524599	0.00012542	6.80649	129.927	down	7	14	4	2	10	0	880	11	14	8	11:47589664-47594659	-	1664	protein_coding	C1QTNF4	C1q and TNF related 4 [Source:HGNC Symbol;Acc:HGNC:14346]
ENSG00000172469	0.878703	1.83872	0.000866856	72.3137	39.3237	up	38	157	41	107	93	54	42	19	32	40	6:95577543-95609457	+	4575	protein_coding	MANEA	mannosidase endo-alpha [Source:HGNC Symbol;Acc:HGNC:21072]
ENSG00000173085	-0.904762	0.534121	0.00785125	119.254	223.279	down	109	180	34	256	131	192	306	150	265	173	4:83261536-83284914	-	1641	protein_coding	COQ2	coenzyme Q2, polyprenyltransferase [Source:HGNC Symbol;Acc:HGNC:25223]
ENSG00000173114	1.51144	2.85095	0.00243283	25.0076	8.76518	up	22	45	16	20	33	12	12	8	2	7	7:111091006-111125454	+	3725	protein_coding	LRRN3	leucine rich repeat neuronal 3 [Source:HGNC Symbol;Acc:HGNC:17200]
ENSG00000173208	1.48969	2.80829	0.00524433	148.369	52.826	up	110	383	61	217	141	75	105	37	27	28	12:39550033-39619751	-	6238	protein_coding	ABCD2	ATP binding cassette subfamily D member 2 [Source:HGNC Symbol;Acc:HGNC:66]
ENSG00000173230	1.73317	3.32458	0.00300536	1460.31	439.239	up	208	2614	1154	2179	2587	626	423	247	648	245	3:121663199-121749767	-	11198	protein_coding	GOLGB1	golgin B1 [Source:HGNC Symbol;Acc:HGNC:4429]
ENSG00000173530	-1.2542	0.419227	0.000103596	131.506	313.7	down	52	225	80	319	109	439	408	212	370	151	8:23135588-23164030	-	3538	protein_coding	TNFRSF10D	TNF receptor superfamily member 10d [Source:HGNC Symbol;Acc:HGNC:11907]
ENSG00000174059	-6.7044	0.00958901	8.8588e-09	3.73842	390.897	down	1	5	2	12	3	48	2709	4	11	15	1:207880972-207911402	-	8246	protein_coding	CD34	CD34 molecule [Source:HGNC Symbol;Acc:HGNC:1662]
ENSG00000174791	-1.19362	0.437203	5.54564e-05	91.8213	210.033	down	96	196	29	164	54	185	271	129	261	173	11:66334999-66336402	-	591	protein_coding	RIN1	Ras and Rab interactor 1 [Source:HGNC Symbol;Acc:HGNC:18749]
ENSG00000174842	0.790169	1.72928	0.0454586	100.26	57.9735	up	38	222	61	126	169	43	76	63	56	34	1:92246402-92298987	-	1995	protein_coding	GLMN	glomulin, FKBP associated protein [Source:HGNC Symbol;Acc:HGNC:14373]
ENSG00000174886	0.895	1.85961	0.0281025	187.833	101.002	up	192	348	78	216	235	122	163	61	91	70	19:5891276-5904006	-	2406	protein_coding	NDUFA11	NADH:ubiquinone oxidoreductase subunit A11 [Source:HGNC Symbol;Acc:HGNC:20371]
ENSG00000175054	1.04665	2.06573	0.016869	499.153	241.63	up	143	1222	286	804	712	237	363	194	235	154	3:142449235-142578826	-	8249	protein_coding	ATR	ATR serine/threonine kinase [Source:HGNC Symbol;Acc:HGNC:882]
ENSG00000175106	0.821902	1.76773	0.00310932	98.7379	55.8513	up	36	210	63	127	165	54	69	39	69	40	17:15502264-15563595	-	2989	protein_coding	TVP23C	trans-golgi network vesicle protein 23 homolog C [Source:HGNC Symbol;Acc:HGNC:30453]
ENSG00000175265	1.6025	3.03669	0.000156556	921.718	303.52	up	329	1909	469	1454	1663	363	827	218	192	72	15:34379068-34437466	-	6233	protein_coding	GOLGA8A	golgin A8 family member A [Source:HGNC Symbol;Acc:HGNC:31972]
ENSG00000175395	0.612239	1.52863	0.024836	164.347	107.509	up	84	365	94	218	234	144	145	74	125	53	10:37949572-37976633	-	4139	protein_coding	ZNF25	zinc finger protein 25 [Source:HGNC Symbol;Acc:HGNC:13043]
ENSG00000175591	-1.01485	0.49488	0.00690781	111.563	225.446	down	96	136	86	206	39	275	305	83	262	200	11:73218298-73236352	+	2660	protein_coding	P2RY2	purinergic receptor P2Y2 [Source:HGNC Symbol;Acc:HGNC:8541]
ENSG00000175938	-1.01921	0.493386	0.00111567	73.1922	148.357	down	56	134	33	78	133	196	229	45	208	98	16:30949066-30956461	+	2206	protein_coding	ORAI3	ORAI calcium release-activated calcium modulator 3 [Source:HGNC Symbol;Acc:HGNC:28185]
ENSG00000176393	-0.963888	0.512673	0.00175464	653.587	1274.87	down	694	1076	231	1102	620	1249	1513	837	1330	1132	1:201982372-202006147	+	2427	protein_coding	RNPEP	arginyl aminopeptidase [Source:HGNC Symbol;Acc:HGNC:10078]
ENSG00000176595	-0.902208	0.535067	0.00132365	151.723	283.567	down	91	229	75	253	255	296	339	159	433	185	8:1973878-2006936	+	6710	protein_coding	KBTBD11	kelch repeat and BTB domain containing 11 [Source:HGNC Symbol;Acc:HGNC:29104]
ENSG00000177432	0.688635	1.61176	0.00562593	121.647	75.4711	up	86	247	55	162	182	65	147	62	83	31	4:88695915-88698235	-	2321	protein_coding	NAP1L5	nucleosome assembly protein 1 like 5 [Source:HGNC Symbol;Acc:HGNC:19968]
ENSG00000177469	-3.84396	0.069639	0.000178494	3.91914	56.4115	down	2	6	5	4	1	49	297	8	7	9	17:42402452-42423517	-	3828	protein_coding	CAVIN1	caveolae associated protein 1 [Source:HGNC Symbol;Acc:HGNC:9688]
ENSG00000178585	-0.953534	0.516366	0.00288025	186.855	361.875	down	193	306	63	304	211	273	521	236	383	327	1:9848276-9910336	-	3000	protein_coding	CTNNBIP1	catenin beta interacting protein 1 [Source:HGNC Symbol;Acc:HGNC:16913]
ENSG00000179403	-5.12614	0.0286337	0.021649	0.141887	5.29449	down	0	0	0	1	0	0	37	0	1	0	1:1434861-1442882	+	4511	protein_coding	VWA1	von Willebrand factor A domain containing 1 [Source:HGNC Symbol;Acc:HGNC:30910]
ENSG00000179604	-1.17933	0.441556	6.28426e-10	166.619	377.359	down	102	323	86	332	149	392	525	266	502	203	17:73283624-73312175	-	3272	protein_coding	CDC42EP4	CDC42 effector protein 4 [Source:HGNC Symbol;Acc:HGNC:17147]
ENSG00000180044	-4.6336	0.0402854	0.000124797	1.40868	35.2057	down	2	1	0	5	0	7	242	0	1	1	3:160225496-160228213	+	2718	protein_coding	C3orf80	chromosome 3 open reading frame 80 [Source:HGNC Symbol;Acc:HGNC:40048]
ENSG00000180479	1.44017	2.71352	0.000491472	47.7545	17.5924	up	23	103	28	62	73	15	49	17	11	3	19:37554782-37594790	-	4113	protein_coding	ZNF571	zinc finger protein 571 [Source:HGNC Symbol;Acc:HGNC:25000]
ENSG00000180767	-1.22835	0.426806	0.00335533	131.294	307.633	down	181	149	42	92	238	268	526	114	362	284	3:126524283-126543291	+	1789	protein_coding	CHST13	carbohydrate sulfotransferase 13 [Source:HGNC Symbol;Acc:HGNC:21755]
ENSG00000181577	4.75016	26.9117	0.0420787	10.0771	0.364821	up	1	0	9	44	0	2	0	0	0	0	6:44000580-44005958	+	3581	protein_coding	C6orf223	chromosome 6 open reading frame 223 [Source:HGNC Symbol;Acc:HGNC:28692]
ENSG00000182150	0.979587	1.9719	0.0471545	242.122	122.781	up	73	598	117	420	365	152	192	76	122	77	9:95875701-96014571	+	4564	protein_coding	ERCC6L2	ERCC excision repair 6 like 2 [Source:HGNC Symbol;Acc:HGNC:26922]
ENSG00000182749	-1.05753	0.480455	0.00507131	70.2241	146.172	down	77	137	30	82	67	85	243	116	164	106	1:25861210-25871253	-	3297	protein_coding	PAQR7	progestin and adipoQ receptor family member 7 [Source:HGNC Symbol;Acc:HGNC:23146]
ENSG00000183077	-1.20596	0.43348	0.0239268	40.4814	93.4	down	39	65	18	67	39	103	167	28	74	98	17:78187317-78207701	+	1730	protein_coding	AFMID	arylformamidase [Source:HGNC Symbol;Acc:HGNC:20910]
ENSG00000183166	-4.33713	0.049476	0.000582843	1.32333	26.939	down	0	2	1	5	0	5	180	1	3	1	7:71779491-72447151	-	9459	protein_coding	CALN1	calneuron 1 [Source:HGNC Symbol;Acc:HGNC:13248]
ENSG00000183684	-0.637378	0.64288	0.0276031	598.77	931.392	down	588	923	253	789	836	905	1219	472	1223	770	17:81887844-81891586	-	1088	protein_coding	ALYREF	Aly/REF export factor [Source:HGNC Symbol;Acc:HGNC:19071]
ENSG00000183729	-5.29948	0.0253921	0.00110201	0.283774	11.5595	down	0	0	0	2	0	0	67	2	6	2	8:52938431-52941117	+	2687	protein_coding	NPBWR1	neuropeptides B and W receptor 1 [Source:HGNC Symbol;Acc:HGNC:4522]
ENSG00000184343	1.16013	2.23478	0.0189941	37.1129	16.6015	up	14	79	21	57	59	26	35	7	22	3	X:153776412-153785732	+	4479	protein_coding	SRPK3	SRSF protein kinase 3 [Source:HGNC Symbol;Acc:HGNC:11402]
ENSG00000185559	-3.65259	0.0795171	0.0139145	0.925771	11.7582	down	1	2	0	1	2	19	60	0	0	0	14:100725705-100738224	+	4722	protein_coding	DLK1	delta like non-canonical Notch ligand 1 [Source:HGNC Symbol;Acc:HGNC:2907]
ENSG00000185585	-1.86748	0.274052	0.00747656	7.60425	27.7739	down	5	11	4	16	8	12	55	16	24	29	9:124777158-124814885	+	6425	protein_coding	OLFML2A	olfactomedin like 2A [Source:HGNC Symbol;Acc:HGNC:27270]
ENSG00000185864	1.03909	2.05493	0.0184446	115.374	56.1401	up	36	256	71	192	159	61	25	47	87	38	16:21857043-21880827	-	685	protein_coding	NPIPB4	nuclear pore complex interacting protein family member B4 [Source:HGNC Symbol;Acc:HGNC:41985]
ENSG00000185869	1.79935	3.48063	2.72581e-05	43.5487	12.5046	up	19	95	32	50	58	12	32	11	4	6	19:36888124-36916291	-	4977	protein_coding	ZNF829	zinc finger protein 829 [Source:HGNC Symbol;Acc:HGNC:34032]
ENSG00000186792	-1.91302	0.265535	0.0493167	22.3313	84.1268	down	34	20	11	19	23	165	89	13	152	34	3:50292831-50299468	-	1942	protein_coding	HYAL3	hyaluronoglucosaminidase 3 [Source:HGNC Symbol;Acc:HGNC:5322]
ENSG00000186998	-3.3022	0.101377	0.00247488	9.17547	90.5971	down	9	8	7	9	12	33	555	8	15	9	22:29205851-29259597	+	2173	protein_coding	EMID1	EMI domain containing 1 [Source:HGNC Symbol;Acc:HGNC:18036]
ENSG00000187715	-3.00236	0.124795	0.0445906	2.16289	17.4017	down	1	2	1	6	3	0	118	2	1	1	3:127915232-127987671	+	5727	protein_coding	KBTBD12	kelch repeat and BTB domain containing 12 [Source:HGNC Symbol;Acc:HGNC:25731]
ENSG00000187808	-1.61196	0.327155	0.000730357	31.2603	95.5726	down	44	43	21	8	31	117	58	73	121	73	X:119758613-119760164	+	1552	protein_coding	SOWAHD	sosondowah ankyrin repeat domain family member D [Source:HGNC Symbol;Acc:HGNC:32960]
ENSG00000188153	-5.22774	0.0266867	8.29588e-05	0.393285	15.1018	down	0	0	1	0	0	1	97	1	0	4	X:108439844-108697545	+	6483	protein_coding	COL4A5	collagen type IV alpha 5 chain [Source:HGNC Symbol;Acc:HGNC:2207]
ENSG00000188739	1.38162	2.60561	0.027188	53.7822	20.6348	up	8	119	36	101	73	25	22	18	30	7	1:235131183-235161457	-	2054	protein_coding	RBM34	RNA binding motif protein 34 [Source:HGNC Symbol;Acc:HGNC:28965]
ENSG00000189042	1.04169	2.05863	0.00752348	55.4879	26.9486	up	30	134	32	63	77	25	50	25	15	17	19:36687612-36727701	+	3734	protein_coding	ZNF567	zinc finger protein 567 [Source:HGNC Symbol;Acc:HGNC:28696]
ENSG00000189164	0.827075	1.77408	0.00261261	52.1817	29.409	up	30	111	29	64	79	34	57	18	31	14	19:37371061-37393066	+	5333	protein_coding	ZNF527	zinc finger protein 527 [Source:HGNC Symbol;Acc:HGNC:29385]
ENSG00000196371	-0.996445	0.501234	0.00226735	367.696	733.592	down	255	562	165	683	512	1139	1005	315	898	425	11:94543840-94549898	+	6059	protein_coding	FUT4	fucosyltransferase 4 [Source:HGNC Symbol;Acc:HGNC:4015]
ENSG00000196372	-1.29526	0.407463	0.00014223	82.9099	203.493	down	125	140	19	99	68	139	309	141	247	158	10:5638867-5666595	-	2780	protein_coding	ASB13	ankyrin repeat and SOCS box containing 13 [Source:HGNC Symbol;Acc:HGNC:19765]
ENSG00000196381	2.3958	5.26268	0.0365217	8.41932	1.59172	up	5	19	4	7	17	0	8	1	1	0	19:37667751-37692322	-	3147	protein_coding	ZNF781	zinc finger protein 781 [Source:HGNC Symbol;Acc:HGNC:26745]
ENSG00000196436	1.15124	2.22104	0.00472426	66.0318	29.7246	up	24	162	35	96	102	46	30	32	26	9	16:74377878-74392080	+	1428	protein_coding	NPIPB15	nuclear pore complex interacting protein family member B15 [Source:HGNC Symbol;Acc:HGNC:34409]
ENSG00000196912	1.59465	3.02021	0.0331455	161.413	53.4375	up	25	442	84	227	298	81	78	36	55	23	2:97492663-97589965	-	6067	protein_coding	ANKRD36B	ankyrin repeat domain 36B [Source:HGNC Symbol;Acc:HGNC:29333]
ENSG00000196950	1.02529	2.03537	0.0462961	361.28	177.496	up	172	887	219	528	385	165	313	150	159	98	2:195656747-195737702	+	5432	protein_coding	SLC39A10	solute carrier family 39 member 10 [Source:HGNC Symbol;Acc:HGNC:20861]
ENSG00000197044	2.29025	4.8914	0.000163629	80.1249	16.3728	up	13	134	69	122	127	16	43	8	13	9	19:11767000-11784078	+	4356	protein_coding	ZNF441	zinc finger protein 441 [Source:HGNC Symbol;Acc:HGNC:20875]
ENSG00000197403	-3.00917	0.124208	0.0337742	1.76481	14.279	down	0	0	2	5	2	48	2	0	24	3	1:158747814-158772195	-	2640	protein_coding	OR6N1	olfactory receptor family 6 subfamily N member 1 [Source:HGNC Symbol;Acc:HGNC:15034]
ENSG00000197776	0.707771	1.63328	0.0251788	59.485	36.4167	up	29	125	30	84	100	29	61	37	38	15	14:49693105-49753152	+	2691	protein_coding	KLHDC1	kelch domain containing 1 [Source:HGNC Symbol;Acc:HGNC:19836]
ENSG00000197978	2.19303	4.57265	2.1637e-07	50.0591	10.9397	up	13	125	25	76	88	14	8	11	10	7	15:82430018-82439153	+	6549	protein_coding	GOLGA6L9	golgin A6 family-like 9 [Source:HGNC Symbol;Acc:HGNC:37229]
ENSG00000198000	1.26981	2.4113	4.46306e-07	499.889	207.305	up	184	1049	294	826	723	255	326	156	218	95	9:92297358-92325636	-	4598	protein_coding	NOL8	nucleolar protein 8 [Source:HGNC Symbol;Acc:HGNC:23387]
ENSG00000198113	-1.22014	0.429241	2.27867e-05	389.542	907.526	down	491	475	104	582	514	815	1157	482	1219	766	9:137277749-137282641	+	4148	protein_coding	TOR4A	torsin family 4 member A [Source:HGNC Symbol;Acc:HGNC:25981]
ENSG00000198130	0.653533	1.57302	0.000648551	91.7531	58.3258	up	57	157	59	131	118	69	75	36	53	49	2:190203921-190344193	-	3383	protein_coding	HIBCH	3-hydroxyisobutyryl-CoA hydrolase [Source:HGNC Symbol;Acc:HGNC:4908]
ENSG00000198246	-0.769844	0.586481	0.00335596	58.435	99.6437	down	61	107	26	76	57	78	148	77	114	69	10:71319258-71363385	+	2257	protein_coding	SLC29A3	solute carrier family 29 member 3 [Source:HGNC Symbol;Acc:HGNC:23096]
ENSG00000198369	-0.938115	0.521914	6.21933e-07	40.5551	77.7137	down	30	57	18	64	69	62	129	51	94	53	2:65310851-65432637	-	4097	protein_coding	SPRED2	sprouty related EVH1 domain containing 2 [Source:HGNC Symbol;Acc:HGNC:17722]
ENSG00000198502	5.69922	51.9561	1.41422e-05	1336.04	25.705	up	40	3	3	9315	8	23	19	17	49	16	6:32517343-32530287	-	1260	protein_coding	HLA-DRB5	major histocompatibility complex, class II, DR beta 5 [Source:HGNC Symbol;Acc:HGNC:4953]
ENSG00000198677	1.27341	2.41732	4.26609e-05	572.334	236.758	up	177	1312	322	944	855	252	348	182	233	149	5:95463895-95555007	-	5706	protein_coding	TTC37	tetratricopeptide repeat domain 37 [Source:HGNC Symbol;Acc:HGNC:23639]
ENSG00000198680	-2.85974	0.137763	0.0214957	4.30628	31.3212	down	3	10	1	6	8	5	118	11	26	20	9:25676389-25678440	-	2052	protein_coding	TUSC1	tumor suppressor candidate 1 [Source:HGNC Symbol;Acc:HGNC:31010]
ENSG00000198707	2.29449	4.90581	0.00760793	244.557	49.8425	up	27	705	157	277	430	77	69	38	46	21	12:88049014-88142216	-	7948	protein_coding	CEP290	centrosomal protein 290 [Source:HGNC Symbol;Acc:HGNC:29021]
ENSG00000198795	-3.18733	0.109779	0.0148892	3.50526	32.0114	down	0	7	3	10	1	7	183	3	10	9	18:25061926-25352190	-	4871	protein_coding	ZNF521	zinc finger protein 521 [Source:HGNC Symbol;Acc:HGNC:24605]
ENSG00000198919	1.00488	2.00678	0.0378341	162.393	80.917	up	108	364	101	150	219	134	108	42	72	52	3:108589682-108694846	+	5350	protein_coding	DZIP3	DAZ interacting zinc finger protein 3 [Source:HGNC Symbol;Acc:HGNC:30938]
ENSG00000203326	1.32598	2.50702	0.00391701	79.517	31.7117	up	17	168	46	124	151	24	63	29	29	15	19:53365693-53392217	+	6107	protein_coding	ZNF525	zinc finger protein 525 [Source:HGNC Symbol;Acc:HGNC:29423]
ENSG00000204186	1.35432	2.55676	0.0313479	110.267	43.1214	up	34	241	79	197	109	28	20	70	25	31	2:206274663-206314428	+	10286	protein_coding	ZDBF2	zinc finger DBF-type containing 2 [Source:HGNC Symbol;Acc:HGNC:29313]
ENSG00000206047	-3.11391	0.11551	0.0121767	13.1073	113.549	down	2	7	3	47	29	279	8	6	235	57	8:6977649-6980080	-	485	protein_coding	DEFA1	defensin alpha 1 [Source:HGNC Symbol;Acc:HGNC:2761]
ENSG00000206557	-3.53762	0.0861134	0.00181005	3.81228	44.3765	down	2	3	2	12	3	40	229	1	25	2	3:32818018-32897826	+	8685	protein_coding	TRIM71	tripartite motif containing 71 [Source:HGNC Symbol;Acc:HGNC:32669]
ENSG00000213759	3.52134	11.4823	0.00661027	37.9866	3.29915	up	0	69	43	93	2	5	2	0	10	1	4:69199951-69214731	-	2088	protein_coding	UGT2B11	UDP glucuronosyltransferase family 2 member B11 [Source:HGNC Symbol;Acc:HGNC:12545]
ENSG00000214367	0.972474	1.9622	0.0140167	410.309	209.101	up	176	900	243	674	506	308	305	154	244	65	4:2227464-2242164	-	5620	protein_coding	HAUS3	HAUS augmin like complex subunit 3 [Source:HGNC Symbol;Acc:HGNC:28719]
ENSG00000215252	1.31452	2.48719	0.00324124	1111.57	446.912	up	411	2625	558	1505	1994	662	797	432	315	90	15:34525207-34588503	-	6488	protein_coding	GOLGA8B	golgin A8 family member B [Source:HGNC Symbol;Acc:HGNC:31973]
ENSG00000221821	-0.791073	0.577914	0.0494433	86.0401	148.888	down	76	170	24	142	114	116	224	110	144	123	6:42890265-42890816	-	552	protein_coding	C6orf226	chromosome 6 open reading frame 226 [Source:HGNC Symbol;Acc:HGNC:34431]
ENSG00000234409	1.38512	2.61194	0.0208936	31.9232	12.2159	up	18	75	11	60	41	10	34	6	13	5	22:20148427-20151065	-	1475	protein_coding	CCDC188	coiled-coil domain containing 188 [Source:HGNC Symbol;Acc:HGNC:51899]
ENSG00000236287	1.06487	2.09198	0.0207632	750.824	358.9	up	278	1792	418	960	1270	480	551	195	508	145	11:10812074-10858796	-	3677	protein_coding	ZBED5	zinc finger BED-type containing 5 [Source:HGNC Symbol;Acc:HGNC:30803]
ENSG00000240038	1.3681	2.58131	0.0215477	249.137	96.5095	up	76	531	159	289	481	118	177	44	160	27	1:103553815-103579534	+	4716	protein_coding	AMY2B	amylase, alpha 2B (pancreatic) [Source:HGNC Symbol;Acc:HGNC:478]
ENSG00000245848	-1.77058	0.29309	0.00166049	171.371	584.727	down	287	147	29	211	218	428	514	416	950	453	19:33299934-33302564	-	2631	protein_coding	CEBPA	CCAAT/enhancer binding protein alpha [Source:HGNC Symbol;Acc:HGNC:1833]
ENSG00000250510	-1.52883	0.346558	0.00139167	101.629	293.273	down	96	184	48	204	39	221	543	113	302	294	12:6821545-6829972	+	2768	protein_coding	GPR162	G protein-coupled receptor 162 [Source:HGNC Symbol;Acc:HGNC:16693]
ENSG00000251322	-5.61463	0.0204093	1.45836e-06	3.52609	173.249	down	1	4	1	15	2	29	1199	5	4	0	22:50674415-50733298	+	7394	protein_coding	SHANK3	SH3 and multiple ankyrin repeat domains 3 [Source:HGNC Symbol;Acc:HGNC:14294]
ENSG00000266338	0.965802	1.95315	0.0233276	452.565	231.706	up	236	1066	285	509	604	194	323	267	191	118	1:144421386-144461674	-	4707	protein_coding	NBPF15	NBPF member 15 [Source:HGNC Symbol;Acc:HGNC:28791]
ENSG00000268041	1.14638	2.21358	0.000606111	104.725	47.3046	up	96	185	33	134	179	58	73	44	63	6	19:41907705-41928516	-	2078	protein_coding	AC010616.1
ENSG00000275302	3.80601	13.9869	0.0414952	6496.73	464.477	up	1073	1177	8447	17286	2055	552	1142	206	412	227	17:36103590-36105621	+	1774	protein_coding	CCL4	C-C motif chemokine ligand 4 [Source:HGNC Symbol;Acc:HGNC:10630]
ENSG00000275832	-2.52795	0.173385	0.0385286	9.3792	54.1424	down	3	13	4	33	6	19	191	21	32	40	17:38419280-38512392	+	5964	protein_coding	ARHGAP23	Rho GTPase activating protein 23 [Source:HGNC Symbol;Acc:HGNC:29293]
ENSG00000276070	5.35638	40.9667	0.000386572	8561.41	208.975	up	361	1213	14586	17728	517	180	661	39	251	91	17:36210924-36212878	+	1258	protein_coding	CCL4L2	C-C motif chemokine ligand 4 like 2 [Source:HGNC Symbol;Acc:HGNC:24066]
ENSG00000276085	3.97245	15.6974	0.0314182	8027.72	511.396	up	694	4028	11276	19899	900	688	1270	162	661	137	17:36194869-36196758	-	1458	protein_coding	CCL3L3	C-C motif chemokine ligand 3 like 3 [Source:HGNC Symbol;Acc:HGNC:30554]
ENSG00000276600	-2.99272	0.125632	0.0412624	1.22372	9.81008	down	1	1	1	3	0	5	53	1	2	3	1:205976740-206003461	-	3014	protein_coding	RAB7B	RAB7B, member RAS oncogene family [Source:HGNC Symbol;Acc:HGNC:30513]
