# Supplementary material for: A Novel Mechanism of Action of Histone Deacetylase Inhibitor Chidamide: Enhancing the Chemotaxis Function of Circulating PD-1(+) Cells From Patients With PTCL
Source: Front Oncol. 2021 Jun 1;11:682436. doi: 10.3389/fonc.2021.682436 (PMC8204089; doi:10.3389/fonc.2021.682436)
Supplement: Supplementary Table 2 — Differentially expressed genes of the non-CR group. [file Table_2.xlsx]

## Sheet: sheet1
AccID
