# Supplementary material for: A Novel Mechanism of Action of Histone Deacetylase Inhibitor Chidamide: Enhancing the Chemotaxis Function of Circulating PD-1(+) Cells From Patients With PTCL
Source: Front Oncol. 2021 Jun 1;11:682436. doi: 10.3389/fonc.2021.682436 (PMC8204089; doi:10.3389/fonc.2021.682436)
Supplement: Supplementary Data Sheet 1 — Differentially expressed genes of one patient who received CHOEP treatment alone. [file DataSheet_1.csv]

SYMBOL	ENTREZID	FoldChange	Direction
ALPL	249	0.1	DOWN
C1QC	714	0.04	DOWN
C1QB	713	0.1	DOWN
RSRP1	57035	7.01	UP
STMN1	3925	0.1	DOWN
RNU11	26824	0.08	DOWN
ZMYM6	9204	7.67	UP
CDC20	991	0.11	DOWN
TCTEX1D4	343521	7.34	UP
MYSM1	114803	6.86	UP
IFI44L	10964	35.35	UP
IFI44	10561	11.75	UP
PKN2	5586	7.31	UP
EVI5	7813	8.03	UP
CCDC18-AS1	100131564	9.2	UP
RNPC3	55599	8.19	UP
AMY2B	280	16.89	UP
PHGDH	26227	0.1	DOWN
RNVU1-19	101954277	0.15	DOWN
LOC100996318	100996318	7.48	UP
RNVU1-14	101954266	0.12	DOWN
NA	101927767	16.74	UP
NA	105371437	8.89	UP
S100A12	6283	0.13	DOWN
FCRL5	83416	0.06	DOWN
APOA2	336	9.25	UP
FCGR2C	9103	7.18	UP
HSPA7	3311	18.55	UP
DDR2	4921	10.79	UP
POU2F1	5451	6.86	UP
RASAL2	9462	14.64	UP
SWT1	54823	8.01	UP
MFSD4A	148808	15.69	UP
IL10	3586	0.07	DOWN
DTL	51514	0.11	DOWN
H2AW	92815	0.12	DOWN
CHML	1122	10.33	UP
NA	284702	10.57	UP
MIR3916	100500849	15.76	UP
CELF2-AS1	414196	8.53	UP
ZNF33A	7581	8.27	UP
ZNF37A	7587	7.41	UP
ZNF37BP	100129482	12.34	UP
ZWINT	11130	0.09	DOWN
DDIT4	54541	0.1	DOWN
BMS1P4	729096	12.68	UP
BEND3P3	650623	7.81	UP
IFIT2	3433	9.22	UP
IFIT3	3437	13.17	UP
IFIT1	3434	34.86	UP
BTAF1	9044	9.02	UP
ZNF518A	9849	8.87	UP
ENO4	387712	14.64	UP
CDHR5	53841	20.14	UP
MUC5B	727897	28.83	UP
KCNQ1OT1	10984	7.89	UP
HBD	3045	11.57	UP
FAR1	84188	7.01	UP
QSER1	79832	7.12	UP
MYBPC3	4607	8	UP
SMTNL1	219537	8.22	UP
SERPING1	710	7.01	UP
MS4A2	2206	31.61	UP
MS4A4E	643680	23.75	UP
MS4A14	84689	8.42	UP
CDCA5	113130	0.1	DOWN
SPDYC	387778	0.05	DOWN
NEAT1	283131	8.14	UP
MIR612	693197	51.29	UP
CCDC82	79780	7.52	UP
POU2AF1	5450	0.1	DOWN
LOC105369535	105369535	11.54	UP
POU5F1P3	642559	18.16	UP
LINC00937	389634	6.74	UP
A2M	2	20.35	UP
A2MP1	3	14.93	UP
KLRB1	3820	0.13	DOWN
CLEC12B	387837	28.33	UP
LOC101928100	101928100	8.6	UP
EPS8	2059	11.54	UP
LRRK2	120892	8.62	UP
KRT72	140807	13.56	UP
CSAD	51380	8.72	UP
GPR84	53831	0.14	DOWN
METTL7B	196410	0.1	DOWN
CEP290	80184	9.02	UP
EEA1	8411	8.48	UP
FGD6	55785	20.64	UP
WASHC4	23325	7.9	UP
LINC00173	100287569	7.97	UP
N4BP2L2-IT2	116828	10.35	UP
LIG4	3981	8.04	UP
NA	105378192	16.86	UP
NA	105377808	7.25	UP
LINC00641	283624	8.79	UP
TRAV1-2	28692	0.13	DOWN
TRAV2	28691	0.14	DOWN
TRAV8-4	28682	0.09	DOWN
TRAV16	28667	0.05	DOWN
TRAV21	28662	0.1	DOWN
TRAV23DV6	28660	0.06	DOWN
TRAV25	28658	0.12	DOWN
TRAV29DV5	28653	0.15	DOWN
TRAV38-2DV8	28643	0.07	DOWN
G2E3	55632	7.69	UP
RNU1-27P	26865	0.03	DOWN
RNU1-28P	26866	0.08	DOWN
PNN	5411	8.05	UP
PRPF39	55015	6.88	UP
MIS18BP1	55320	8.04	UP
DDHD1	80821	6.88	UP
ESR2	2100	16.74	UP
PAPLN	89932	8.44	UP
ATXN3	4287	6.73	UP
TNFAIP2	7127	8.28	UP
IGHA2	3494	0.02	DOWN
IGHG4	3503	0.01	DOWN
MIR8071-2	102466889	0.08	DOWN
IGHG2	3501	0.01	DOWN
ELK2AP	2003	0.06	DOWN
IGHA1	3493	0.06	DOWN
IGHG1	3500	0.01	DOWN
IGHG3	3502	0.01	DOWN
IGHD	3495	0.11	DOWN
IGHM	3507	0.01	DOWN
IGHV6-1	28385	0.01	DOWN
IGHV1-2	28474	0.01	DOWN
IGHV3-7	28452	0.01	DOWN
IGHV3-13	28449	0.08	DOWN
IGHV3-15	28448	0.01	DOWN
IGHV1-18	28468	0.06	DOWN
IGHV3-21	28444	0.01	DOWN
IGHV3-23	28442	0.03	DOWN
IGHV3-30	28439	0.02	DOWN
IGHV4-31	28396	0.02	DOWN
IGHV3-33	28434	0.03	DOWN
IGHV4-34	28395	0.09	DOWN
IGHV4-39	28394	0.01	DOWN
IGHV1-46	28465	0.01	DOWN
IGHV3-48	28424	0	DOWN
IGHV3-49	28423	0.01	DOWN
IGHV5-51	28388	0.01	DOWN
IGHV3-53	28420	0.03	DOWN
IGHV4-59	28392	0.01	DOWN
IGHV4-61	28391	0.01	DOWN
IGHV3-66	28412	0.02	DOWN
IGHV3-72	28410	0.01	DOWN
IGHV3-74	28408	0.01	DOWN
GOLGA8N	643699	7.43	UP
GOLGA8A	23015	10.69	UP
GOLGA8B	440270	12.2	UP
THBS1	7057	0.1	DOWN
EPB42	2038	10.03	UP
CEP152	22995	13.26	UP
HDC	3067	12.95	UP
USP50	373509	11.19	UP
DMXL2	23312	11.88	UP
TMOD2	29767	7	UP
PCLAF	9768	0.06	DOWN
ANP32A-IT1	80035	13.9	UP
PKMYT1	9088	0.1	DOWN
LOC400499	400499	10.22	UP
TNFRSF17	608	0.05	DOWN
LOC100190986	100190986	16.27	UP
PLK1	5347	0.11	DOWN
CD19	930	0.11	DOWN
NA	105371162	12.3	UP
NA	105371190	0.07	DOWN
MT1F	4494	0.11	DOWN
DPEP3	64180	8.32	UP
SMG1P7	100506060	9.87	UP
HP	3240	0.1	DOWN
GINS2	51659	0.11	DOWN
SLC7A5	8140	0.09	DOWN
CDT1	81620	0.14	DOWN
FAM157C	100996541	6.67	UP
SCARF1	8578	8.25	UP
XAF1	54739	17.53	UP
SNORA48	652965	7.86	UP
KCNAB3	9196	7.57	UP
MFSD6L	162387	14.12	UP
TMEM220	388335	13.57	UP
USP32P2	220594	17.36	UP
CCDC144B	284047	22.14	UP
SNORD3A	780851	0.09	DOWN
DUSP14	11072	0.13	DOWN
EPOP	100170841	0.11	DOWN
AOC2	314	9.36	UP
SLC4A1	6521	11.09	UP
EFCAB13	124989	9.74	UP
LUC7L3	51747	9.45	UP
FAM20A	54757	0.14	DOWN
ABCA5	23461	7.36	UP
BIRC5	332	0.06	DOWN
RNF213-AS1	100294362	49.29	UP
PYCR1	5831	0.08	DOWN
NA	105376851	13.59	UP
POLI	11201	8.33	UP
ATP8B1	5205	13.15	UP
LOC101928344	101928344	12.31	UP
PLPPR3	79948	14.56	UP
TMPRSS9	360200	23.37	UP
MCEMP1	199675	0.08	DOWN
ZNF700	90592	7.61	UP
ZBTB32	27033	0.13	DOWN
ZNF345	25850	9.74	UP
CD79A	973	0.04	DOWN
CD177	57126	0.03	DOWN
C19orf84	147646	11.19	UP
ZNF83	55769	10.82	UP
RSAD2	91543	10.41	UP
RRM2	6241	0.09	DOWN
LINC00954	400946	7.59	UP
ALK	238	27.86	UP
LOC100506142	100506142	19.6	UP
CCDC88A	55704	10.55	UP
AHSA2P	130872	8.2	UP
LOC100507006	100507006	8.32	UP
IGKC	3514	0.02	DOWN
IGKV4-1	28908	0.02	DOWN
IGKV1-5	28299	0.01	DOWN
IGKV1-6	28943	0.02	DOWN
IGKV1-9	28941	0.01	DOWN
IGKV3-11	28914	0.01	DOWN
IGKV1-12	28940	0.07	DOWN
IGKV3-15	28913	0	DOWN
IGKV1-16	28938	0.06	DOWN
IGKV3-20	28912	0.01	DOWN
IGKV1-27	28935	0.05	DOWN
IGKV2-28	28921	0.01	DOWN
IGKV2-29	28920	0.01	DOWN
IGKV2-30	28919	0.01	DOWN
IGKV1-33	28933	0.11	DOWN
IGKV1-39	28930	0.02	DOWN
IGKV1D-39	28893	0.03	DOWN
IGKV2D-29	28882	0.03	DOWN
IGKV1D-16	28901	0.05	DOWN
IGKV3D-15	28875	0.02	DOWN
IGKV1D-13	28902	0.08	DOWN
IGKV1D-12	28903	0.12	DOWN
IGKV3D-11	28876	0.02	DOWN
IGKV1D-8	28904	0.04	DOWN
IGKV3D-7	28877	0.05	DOWN
LINC00342	150759	12.95	UP
ANKRD36	375248	6.65	UP
LOC100506076	100506076	14.39	UP
FMNL2	114793	7.39	UP
BAZ2B	29994	7.04	UP
ITGAV	3685	6.8	UP
CALCRL	10203	9.78	UP
PGAP1	80055	10	UP
RUFY4	285180	20.94	UP
CHPF	79586	0.13	DOWN
ITM2C	81618	0.14	DOWN
HJURP	55355	0.06	DOWN
RBM44	375316	9.56	UP
CROCC2	728763	61.88	UP
LOC200772	200772	29.55	UP
LOC101927509	101927509	9.25	UP
SIGLEC1	6614	36.16	UP
MYBL2	4605	0.04	DOWN
PI3	5266	12.27	UP
SDC4	6385	0.13	DOWN
UBE2C	11065	0.05	DOWN
MMP9	4318	0.05	DOWN
SNORD12B	100113393	15.17	UP
SNORD12	692057	17.79	UP
BCAS4	55653	0.13	DOWN
STX16-NPEPL1	100534593	13.75	UP
MIR1914	100302137	24.1	UP
MIR3648-1	100500862	6.9	UP
MIR3648-2	103504731	10.81	UP
LTN1	26046	8.74	UP
SYNJ1	8867	6.9	UP
PAXBP1-AS1	100506215	19.35	UP
TFF3	7033	0.07	DOWN
IGLVI-70	28763	0.03	DOWN
IGLV8-61	28774	0.08	DOWN
IGLV6-57	28778	0.02	DOWN
IGLV1-51	28820	0.04	DOWN
IGLV1-47	28822	0.01	DOWN
IGLV7-46	28775	0.03	DOWN
IGLV1-44	28823	0	DOWN
IGLV7-43	28776	0.01	DOWN
IGLV1-40	28825	0.01	DOWN
IGLV1-36	28826	0.01	DOWN
IGLV2-34	28810	0.11	DOWN
IGLV3-25	28793	0.06	DOWN
IGLV2-23	28813	0.01	DOWN
IGLV3-21	28796	0.01	DOWN
IGLV3-19	28797	0.12	DOWN
IGLV2-18	28814	0.01	DOWN
IGLV2-14	28815	0.01	DOWN
IGLV2-11	28816	0.01	DOWN
IGLV3-9	28804	0.04	DOWN
IGLV2-8	28817	0.06	DOWN
IGLV3-1	28809	0.05	DOWN
IGLL5	100423062	0.03	DOWN
IGLC2	3538	0.04	DOWN
IGLC3	3539	0.01	DOWN
LOC101927051	101927051	13.56	UP
CENPM	79019	0.11	DOWN
TBC1D22A-AS1	642757	10.54	UP
OSBPL10	114884	0.05	DOWN
NKTR	4820	11.92	UP
CCR3	1232	42.49	UP
PSMD6-AS2	100507062	7.91	UP
CRYBG3	131544	7.59	UP
ST3GAL6	10402	7.56	UP
SENP7	57337	7.35	UP
CCDC191	57577	9.16	UP
SLC15A2	6565	10.72	UP
PARP14	54625	15.37	UP
LINC02035	100129550	9.13	UP
MCM2	4171	0.15	DOWN
GATA2	2624	9.89	UP
KY	339855	16.15	UP
TTC14	151613	7.3	UP
CCDC39	339829	17.31	UP
ZDHHC19	131540	0.1	DOWN
NA	101928621	8.62	UP
NA	285464	7.57	UP
CC2D2A	57545	22.11	UP
FAM184B	27146	9.13	UP
TLR10	81793	14.93	UP
TLR6	10333	6.91	UP
PDGFRA	5156	9.58	UP
KIT	3815	10.96	UP
JCHAIN	3512	0.04	DOWN
MOB1B	92597	6.75	UP
EREG	2069	0.14	DOWN
FAM13A-AS1	285512	7.53	UP
ALPK1	80216	6.87	UP
ZGRF1	55345	10.07	UP
CCNA2	890	0.08	DOWN
KIAA1109	84162	7.43	UP
RNF175	285533	11.26	UP
TMEM144	55314	9.07	UP
DDX60L	91351	7.03	UP
SLC9A3-AS1	100288152	11.75	UP
PRLR	5618	16.22	UP
SREK1	140890	8.5	UP
CCNB1	891	0.08	DOWN
LOC101929599	101929599	7.06	UP
FCHO2	115548	6.88	UP
ZFYVE16	9765	7.73	UP
VCAN-AS1	105379054	11.59	UP
LUCAT1	100505994	8.01	UP
CHD1	1105	6.94	UP
EGR1	1958	0.13	DOWN
MZB1	51237	0.03	DOWN
SYNPO	11346	0.11	DOWN
PRPF4B	8899	7.85	UP
KIFC1	3833	0.13	DOWN
CPNE5	57699	0.09	DOWN
ADCY10P1	221442	8.07	UP
USP49	25862	7.02	UP
RN7SK	125050	0.03	DOWN
DST	667	31.43	UP
FAM135A	57579	14.04	UP
MYO6	4646	8.83	UP
TENT5A	55603	7.05	UP
CEP162	22832	17.08	UP
REV3L	5980	6.64	UP
FBXO30	84085	8.71	UP
AKAP12	9590	8.74	UP
LOC102723872	102723872	8.4	UP
TMEM184A	202915	14.12	UP
HDAC9	9734	7	UP
ITGB8	3696	19.89	UP
GARS-DT	401320	11.67	UP
ABCA13	154664	9.23	UP
ZNF117	51351	16.12	UP
SPDYE18	100505767	18.84	UP
AKAP9	10142	11.74	UP
SAMD9	54809	6.67	UP
SAMD9L	219285	11.96	UP
ZCWPW1	55063	7.16	UP
SPDYE2	441273	12	UP
DOCK4	9732	10.6	UP
TFEC	22797	10.26	UP
MET	4233	21.47	UP
FAM71F2	346653	15.95	UP
SMO	6608	21.47	UP
UBN2	254048	7.71	UP
TRBV4-1	28617	0.06	DOWN
TRBV5-1	28614	0.11	DOWN
TRBV5-5	28610	0.09	DOWN
TRBV13	28574	0.07	DOWN
TRBV12-4	28576	0.08	DOWN
TRBV24-1	28563	0.03	DOWN
SSPO	23145	6.93	UP
NA	105377774	13.88	UP
DUSP4	1846	0.12	DOWN
CA1	759	13.05	UP
LOC101927245	101927245	7.59	UP
RFX3-AS1	101929302	14.25	UP
JAK2	3717	8.95	UP
GLDC	2731	0.08	DOWN
IFT74	80173	11.36	UP
PAX5	5079	0.15	DOWN
VPS13A	23230	7.75	UP
TUT7	79670	7.47	UP
ZNF484	83744	7.31	UP
ABCA1	19	7.88	UP
FKTN	2218	8.03	UP
FAM225B	100128385	10.54	UP
FAM225A	286333	15.75	UP
CNTRL	11064	6.93	UP
NA	105376337	10.06	UP
LOC105373102	105373102	16.95	UP
ASMTL-AS1	80161	11.88	UP
NHS	4810	12.13	UP
SCML1	6322	18.35	UP
BCLAF3	256643	7.66	UP
RPGR	6103	8.27	UP
CLCN5	1184	12.03	UP
ALAS2	212	6.83	UP
BRWD3	254065	9.65	UP
ZMAT1	84460	12.41	UP
TENM1	10178	8.59	UP
LINC00894	100272228	47.26	UP
NA	105379416	18.68	UP
USP9Y	8287	7.59	UP
